# Supplementary material for: Pretreatment Sarcopenia and MRI-Based Radiomics to Predict the Response of Neoadjuvant Chemotherapy in Triple-Negative Breast Cancer
Source: Bioengineering (Basel). 2024 Jun 28;11(7):663. doi: 10.3390/bioengineering11070663 (PMC11274092; doi:10.3390/bioengineering11070663)
Supplement: Supplementary file 1 [file bioengineering-11-00663-s001.zip]

Archive with 7 entries (7 files):
- Supplementary Data S1.pdf
- Supplementary File S1-Scanning Parameters.pdf
- Supplementary File S2-MRI Scanning Parameters.pdf
- Supplementary File S3-Radiomics Feature.xlsx
- Supplementary File S4-LASSO parameters.pdf
- Supplementary File S5-Machine learning classifier parameters.xlsx
- Supplementary File S6-Feature weights and biological meaning.xlsx
