# Supplementary material for: Pretreatment Sarcopenia and MRI-Based Radiomics to Predict the Response of Neoadjuvant Chemotherapy in Triple-Negative Breast Cancer
Source: Bioengineering (Basel). 2024 Jun 28;11(7):663. doi: 10.3390/bioengineering11070663 (PMC11274092; doi:10.3390/bioengineering11070663)
Supplement: Supplementary file 1 [file bioengineering-11-00663-s001.zip › Supplementary File S3-Radiomics Feature.xlsx]

## Sheet: Sheet1
Shape features (n=14)	First-order features (n=342)	Texture features (n=1387)
shape_Elongation_original	firstorder_10Percentile_exponential	glcm_Autocorrelation_exponential
shape_Flatness_original	firstorder_10Percentile_gradient	glcm_Autocorrelation_gradient
shape_LeastAxisLength_original	firstorder_10Percentile_logarithm	glcm_Autocorrelation_logarithm
shape_MajorAxisLength_original	firstorder_10Percentile_log-sigma-1-0-mm-3D	glcm_Autocorrelation_log-sigma-1-0-mm-3D
shape_Maximum2DDiameterColumn_original	firstorder_10Percentile_log-sigma-2-0-mm-3D	glcm_Autocorrelation_log-sigma-2-0-mm-3D
shape_Maximum2DDiameterRow_original	firstorder_10Percentile_log-sigma-3-0-mm-3D	glcm_Autocorrelation_log-sigma-3-0-mm-3D
shape_Maximum2DDiameterSlice_original	firstorder_10Percentile_log-sigma-4-0-mm-3D	glcm_Autocorrelation_log-sigma-4-0-mm-3D
shape_Maximum3DDiameter_original	firstorder_10Percentile_log-sigma-5-0-mm-3D	glcm_Autocorrelation_log-sigma-5-0-mm-3D
shape_MeshVolume_original	firstorder_10Percentile_original	glcm_Autocorrelation_original
shape_MinorAxisLength_original	firstorder_10Percentile_square	glcm_Autocorrelation_square
shape_Sphericity_original	firstorder_10Percentile_squareroot	glcm_Autocorrelation_squareroot
shape_SurfaceArea_original	firstorder_10Percentile_wavelet-HHH	glcm_Autocorrelation_wavelet-HHH
shape_SurfaceVolumeRatio_original	firstorder_10Percentile_wavelet-HHL	glcm_Autocorrelation_wavelet-HHL
shape_VoxelVolume_original	firstorder_10Percentile_wavelet-HLH	glcm_Autocorrelation_wavelet-HLH
	firstorder_10Percentile_wavelet-HLL	glcm_Autocorrelation_wavelet-HLL
	firstorder_10Percentile_wavelet-LHH	glcm_Autocorrelation_wavelet-LHH
	firstorder_10Percentile_wavelet-LHL	glcm_Autocorrelation_wavelet-LHL
	firstorder_10Percentile_wavelet-LLH	glcm_Autocorrelation_wavelet-LLH
	firstorder_10Percentile_wavelet-LLL	glcm_Autocorrelation_wavelet-LLL
	firstorder_90Percentile_exponential	glcm_ClusterProminence_exponential
	firstorder_90Percentile_gradient	glcm_ClusterProminence_gradient
	firstorder_90Percentile_logarithm	glcm_ClusterProminence_logarithm
	firstorder_90Percentile_log-sigma-1-0-mm-3D	glcm_ClusterProminence_log-sigma-1-0-mm-3D
	firstorder_90Percentile_log-sigma-2-0-mm-3D	glcm_ClusterProminence_log-sigma-2-0-mm-3D
	firstorder_90Percentile_log-sigma-3-0-mm-3D	glcm_ClusterProminence_log-sigma-3-0-mm-3D
	firstorder_90Percentile_log-sigma-4-0-mm-3D	glcm_ClusterProminence_log-sigma-4-0-mm-3D
	firstorder_90Percentile_log-sigma-5-0-mm-3D	glcm_ClusterProminence_log-sigma-5-0-mm-3D
	firstorder_90Percentile_original	glcm_ClusterProminence_original
	firstorder_90Percentile_square	glcm_ClusterProminence_square
	firstorder_90Percentile_squareroot	glcm_ClusterProminence_squareroot
	firstorder_90Percentile_wavelet-HHH	glcm_ClusterProminence_wavelet-HHH
	firstorder_90Percentile_wavelet-HHL	glcm_ClusterProminence_wavelet-HHL
	firstorder_90Percentile_wavelet-HLH	glcm_ClusterProminence_wavelet-HLH
	firstorder_90Percentile_wavelet-HLL	glcm_ClusterProminence_wavelet-HLL
	firstorder_90Percentile_wavelet-LHH	glcm_ClusterProminence_wavelet-LHH
	firstorder_90Percentile_wavelet-LHL	glcm_ClusterProminence_wavelet-LHL
	firstorder_90Percentile_wavelet-LLH	glcm_ClusterProminence_wavelet-LLH
	firstorder_90Percentile_wavelet-LLL	glcm_ClusterProminence_wavelet-LLL
	firstorder_Energy_exponential	glcm_ClusterShade_exponential
	firstorder_Energy_gradient	glcm_ClusterShade_gradient
	firstorder_Energy_logarithm	glcm_ClusterShade_logarithm
	firstorder_Energy_log-sigma-1-0-mm-3D	glcm_ClusterShade_log-sigma-1-0-mm-3D
	firstorder_Energy_log-sigma-2-0-mm-3D	glcm_ClusterShade_log-sigma-2-0-mm-3D
	firstorder_Energy_log-sigma-3-0-mm-3D	glcm_ClusterShade_log-sigma-3-0-mm-3D
	firstorder_Energy_log-sigma-4-0-mm-3D	glcm_ClusterShade_log-sigma-4-0-mm-3D
	firstorder_Energy_log-sigma-5-0-mm-3D	glcm_ClusterShade_log-sigma-5-0-mm-3D
	firstorder_Energy_original	glcm_ClusterShade_original
	firstorder_Energy_square	glcm_ClusterShade_square
	firstorder_Energy_squareroot	glcm_ClusterShade_squareroot
	firstorder_Energy_wavelet-HHH	glcm_ClusterShade_wavelet-HHH
	firstorder_Energy_wavelet-HHL	glcm_ClusterShade_wavelet-HHL
	firstorder_Energy_wavelet-HLH	glcm_ClusterShade_wavelet-HLH
	firstorder_Energy_wavelet-HLL	glcm_ClusterShade_wavelet-HLL
	firstorder_Energy_wavelet-LHH	glcm_ClusterShade_wavelet-LHH
	firstorder_Energy_wavelet-LHL	glcm_ClusterShade_wavelet-LHL
	firstorder_Energy_wavelet-LLH	glcm_ClusterShade_wavelet-LLH
	firstorder_Energy_wavelet-LLL	glcm_ClusterShade_wavelet-LLL
	firstorder_Entropy_exponential	glcm_ClusterTendency_exponential
	firstorder_Entropy_gradient	glcm_ClusterTendency_gradient
	firstorder_Entropy_logarithm	glcm_ClusterTendency_logarithm
	firstorder_Entropy_log-sigma-1-0-mm-3D	glcm_ClusterTendency_log-sigma-1-0-mm-3D
	firstorder_Entropy_log-sigma-2-0-mm-3D	glcm_ClusterTendency_log-sigma-2-0-mm-3D
	firstorder_Entropy_log-sigma-3-0-mm-3D	glcm_ClusterTendency_log-sigma-3-0-mm-3D
	firstorder_Entropy_log-sigma-4-0-mm-3D	glcm_ClusterTendency_log-sigma-4-0-mm-3D
	firstorder_Entropy_log-sigma-5-0-mm-3D	glcm_ClusterTendency_log-sigma-5-0-mm-3D
	firstorder_Entropy_original	glcm_ClusterTendency_original
	firstorder_Entropy_square	glcm_ClusterTendency_square
	firstorder_Entropy_squareroot	glcm_ClusterTendency_squareroot
	firstorder_Entropy_wavelet-HHH	glcm_ClusterTendency_wavelet-HHH
	firstorder_Entropy_wavelet-HHL	glcm_ClusterTendency_wavelet-HHL
	firstorder_Entropy_wavelet-HLH	glcm_ClusterTendency_wavelet-HLH
	firstorder_Entropy_wavelet-HLL	glcm_ClusterTendency_wavelet-HLL
	firstorder_Entropy_wavelet-LHH	glcm_ClusterTendency_wavelet-LHH
	firstorder_Entropy_wavelet-LHL	glcm_ClusterTendency_wavelet-LHL
	firstorder_Entropy_wavelet-LLH	glcm_ClusterTendency_wavelet-LLH
	firstorder_Entropy_wavelet-LLL	glcm_ClusterTendency_wavelet-LLL
	firstorder_InterquartileRange_exponential	glcm_Contrast_exponential
	firstorder_InterquartileRange_gradient	glcm_Contrast_gradient
	firstorder_InterquartileRange_logarithm	glcm_Contrast_logarithm
	firstorder_InterquartileRange_log-sigma-1-0-mm-3D	glcm_Contrast_log-sigma-1-0-mm-3D
	firstorder_InterquartileRange_log-sigma-2-0-mm-3D	glcm_Contrast_log-sigma-2-0-mm-3D
	firstorder_InterquartileRange_log-sigma-3-0-mm-3D	glcm_Contrast_log-sigma-3-0-mm-3D
	firstorder_InterquartileRange_log-sigma-4-0-mm-3D	glcm_Contrast_log-sigma-4-0-mm-3D
	firstorder_InterquartileRange_log-sigma-5-0-mm-3D	glcm_Contrast_log-sigma-5-0-mm-3D
	firstorder_InterquartileRange_original	glcm_Contrast_original
	firstorder_InterquartileRange_square	glcm_Contrast_square
	firstorder_InterquartileRange_squareroot	glcm_Contrast_squareroot
	firstorder_InterquartileRange_wavelet-HHH	glcm_Contrast_wavelet-HHH
	firstorder_InterquartileRange_wavelet-HHL	glcm_Contrast_wavelet-HHL
	firstorder_InterquartileRange_wavelet-HLH	glcm_Contrast_wavelet-HLH
	firstorder_InterquartileRange_wavelet-HLL	glcm_Contrast_wavelet-HLL
	firstorder_InterquartileRange_wavelet-LHH	glcm_Contrast_wavelet-LHH
	firstorder_InterquartileRange_wavelet-LHL	glcm_Contrast_wavelet-LHL
	firstorder_InterquartileRange_wavelet-LLH	glcm_Contrast_wavelet-LLH
	firstorder_InterquartileRange_wavelet-LLL	glcm_Contrast_wavelet-LLL
	firstorder_Kurtosis_exponential	glcm_Correlation_exponential
	firstorder_Kurtosis_gradient	glcm_Correlation_gradient
	firstorder_Kurtosis_logarithm	glcm_Correlation_logarithm
	firstorder_Kurtosis_log-sigma-1-0-mm-3D	glcm_Correlation_log-sigma-1-0-mm-3D
	firstorder_Kurtosis_log-sigma-2-0-mm-3D	glcm_Correlation_log-sigma-2-0-mm-3D
	firstorder_Kurtosis_log-sigma-3-0-mm-3D	glcm_Correlation_log-sigma-3-0-mm-3D
	firstorder_Kurtosis_log-sigma-4-0-mm-3D	glcm_Correlation_log-sigma-4-0-mm-3D
	firstorder_Kurtosis_log-sigma-5-0-mm-3D	glcm_Correlation_log-sigma-5-0-mm-3D
	firstorder_Kurtosis_original	glcm_Correlation_original
	firstorder_Kurtosis_square	glcm_Correlation_square
	firstorder_Kurtosis_squareroot	glcm_Correlation_squareroot
	firstorder_Kurtosis_wavelet-HHH	glcm_Correlation_wavelet-HHH
	firstorder_Kurtosis_wavelet-HHL	glcm_Correlation_wavelet-HHL
	firstorder_Kurtosis_wavelet-HLH	glcm_Correlation_wavelet-HLH
	firstorder_Kurtosis_wavelet-HLL	glcm_Correlation_wavelet-HLL
	firstorder_Kurtosis_wavelet-LHH	glcm_Correlation_wavelet-LHH
	firstorder_Kurtosis_wavelet-LHL	glcm_Correlation_wavelet-LHL
	firstorder_Kurtosis_wavelet-LLH	glcm_Correlation_wavelet-LLH
	firstorder_Kurtosis_wavelet-LLL	glcm_Correlation_wavelet-LLL
	firstorder_Maximum_exponential	glcm_DifferenceAverage_exponential
	firstorder_Maximum_gradient	glcm_DifferenceAverage_gradient
	firstorder_Maximum_logarithm	glcm_DifferenceAverage_logarithm
	firstorder_Maximum_log-sigma-1-0-mm-3D	glcm_DifferenceAverage_log-sigma-1-0-mm-3D
	firstorder_Maximum_log-sigma-2-0-mm-3D	glcm_DifferenceAverage_log-sigma-2-0-mm-3D
	firstorder_Maximum_log-sigma-3-0-mm-3D	glcm_DifferenceAverage_log-sigma-3-0-mm-3D
	firstorder_Maximum_log-sigma-4-0-mm-3D	glcm_DifferenceAverage_log-sigma-4-0-mm-3D
	firstorder_Maximum_log-sigma-5-0-mm-3D	glcm_DifferenceAverage_log-sigma-5-0-mm-3D
	firstorder_Maximum_original	glcm_DifferenceAverage_original
	firstorder_Maximum_square	glcm_DifferenceAverage_square
	firstorder_Maximum_squareroot	glcm_DifferenceAverage_squareroot
	firstorder_Maximum_wavelet-HHH	glcm_DifferenceAverage_wavelet-HHH
	firstorder_Maximum_wavelet-HHL	glcm_DifferenceAverage_wavelet-HHL
	firstorder_Maximum_wavelet-HLH	glcm_DifferenceAverage_wavelet-HLH
	firstorder_Maximum_wavelet-HLL	glcm_DifferenceAverage_wavelet-HLL
	firstorder_Maximum_wavelet-LHH	glcm_DifferenceAverage_wavelet-LHH
	firstorder_Maximum_wavelet-LHL	glcm_DifferenceAverage_wavelet-LHL
	firstorder_Maximum_wavelet-LLH	glcm_DifferenceAverage_wavelet-LLH
	firstorder_Maximum_wavelet-LLL	glcm_DifferenceAverage_wavelet-LLL
	firstorder_Mean_exponential	glcm_DifferenceEntropy_exponential
	firstorder_Mean_gradient	glcm_DifferenceEntropy_gradient
	firstorder_Mean_logarithm	glcm_DifferenceEntropy_logarithm
	firstorder_Mean_log-sigma-1-0-mm-3D	glcm_DifferenceEntropy_log-sigma-1-0-mm-3D
	firstorder_Mean_log-sigma-2-0-mm-3D	glcm_DifferenceEntropy_log-sigma-2-0-mm-3D
	firstorder_Mean_log-sigma-3-0-mm-3D	glcm_DifferenceEntropy_log-sigma-3-0-mm-3D
	firstorder_Mean_log-sigma-4-0-mm-3D	glcm_DifferenceEntropy_log-sigma-4-0-mm-3D
	firstorder_Mean_log-sigma-5-0-mm-3D	glcm_DifferenceEntropy_log-sigma-5-0-mm-3D
	firstorder_Mean_original	glcm_DifferenceEntropy_original
	firstorder_Mean_square	glcm_DifferenceEntropy_square
	firstorder_Mean_squareroot	glcm_DifferenceEntropy_squareroot
	firstorder_Mean_wavelet-HHH	glcm_DifferenceEntropy_wavelet-HHH
	firstorder_Mean_wavelet-HHL	glcm_DifferenceEntropy_wavelet-HHL
	firstorder_Mean_wavelet-HLH	glcm_DifferenceEntropy_wavelet-HLH
	firstorder_Mean_wavelet-HLL	glcm_DifferenceEntropy_wavelet-HLL
	firstorder_Mean_wavelet-LHH	glcm_DifferenceEntropy_wavelet-LHH
	firstorder_Mean_wavelet-LHL	glcm_DifferenceEntropy_wavelet-LHL
	firstorder_Mean_wavelet-LLH	glcm_DifferenceEntropy_wavelet-LLH
	firstorder_Mean_wavelet-LLL	glcm_DifferenceEntropy_wavelet-LLL
	firstorder_MeanAbsoluteDeviation_exponential	glcm_DifferenceVariance_exponential
	firstorder_MeanAbsoluteDeviation_gradient	glcm_DifferenceVariance_gradient
	firstorder_MeanAbsoluteDeviation_logarithm	glcm_DifferenceVariance_logarithm
	firstorder_MeanAbsoluteDeviation_log-sigma-1-0-mm-3D	glcm_DifferenceVariance_log-sigma-1-0-mm-3D
	firstorder_MeanAbsoluteDeviation_log-sigma-2-0-mm-3D	glcm_DifferenceVariance_log-sigma-2-0-mm-3D
	firstorder_MeanAbsoluteDeviation_log-sigma-3-0-mm-3D	glcm_DifferenceVariance_log-sigma-3-0-mm-3D
	firstorder_MeanAbsoluteDeviation_log-sigma-4-0-mm-3D	glcm_DifferenceVariance_log-sigma-4-0-mm-3D
	firstorder_MeanAbsoluteDeviation_log-sigma-5-0-mm-3D	glcm_DifferenceVariance_log-sigma-5-0-mm-3D
	firstorder_MeanAbsoluteDeviation_original	glcm_DifferenceVariance_original
	firstorder_MeanAbsoluteDeviation_square	glcm_DifferenceVariance_square
	firstorder_MeanAbsoluteDeviation_squareroot	glcm_DifferenceVariance_squareroot
	firstorder_MeanAbsoluteDeviation_wavelet-HHH	glcm_DifferenceVariance_wavelet-HHH
	firstorder_MeanAbsoluteDeviation_wavelet-HHL	glcm_DifferenceVariance_wavelet-HHL
	firstorder_MeanAbsoluteDeviation_wavelet-HLH	glcm_DifferenceVariance_wavelet-HLH
	firstorder_MeanAbsoluteDeviation_wavelet-HLL	glcm_DifferenceVariance_wavelet-HLL
	firstorder_MeanAbsoluteDeviation_wavelet-LHH	glcm_DifferenceVariance_wavelet-LHH
	firstorder_MeanAbsoluteDeviation_wavelet-LHL	glcm_DifferenceVariance_wavelet-LHL
	firstorder_MeanAbsoluteDeviation_wavelet-LLH	glcm_DifferenceVariance_wavelet-LLH
	firstorder_MeanAbsoluteDeviation_wavelet-LLL	glcm_DifferenceVariance_wavelet-LLL
	firstorder_Median_exponential	glcm_Id_exponential
	firstorder_Median_gradient	glcm_Id_gradient
	firstorder_Median_logarithm	glcm_Id_logarithm
	firstorder_Median_log-sigma-1-0-mm-3D	glcm_Id_log-sigma-1-0-mm-3D
	firstorder_Median_log-sigma-2-0-mm-3D	glcm_Id_log-sigma-2-0-mm-3D
	firstorder_Median_log-sigma-3-0-mm-3D	glcm_Id_log-sigma-3-0-mm-3D
	firstorder_Median_log-sigma-4-0-mm-3D	glcm_Id_log-sigma-4-0-mm-3D
	firstorder_Median_log-sigma-5-0-mm-3D	glcm_Id_log-sigma-5-0-mm-3D
	firstorder_Median_original	glcm_Id_original
	firstorder_Median_square	glcm_Id_square
	firstorder_Median_squareroot	glcm_Id_squareroot
	firstorder_Median_wavelet-HHH	glcm_Id_wavelet-HHH
	firstorder_Median_wavelet-HHL	glcm_Id_wavelet-HHL
	firstorder_Median_wavelet-HLH	glcm_Id_wavelet-HLH
	firstorder_Median_wavelet-HLL	glcm_Id_wavelet-HLL
	firstorder_Median_wavelet-LHH	glcm_Id_wavelet-LHH
	firstorder_Median_wavelet-LHL	glcm_Id_wavelet-LHL
	firstorder_Median_wavelet-LLH	glcm_Id_wavelet-LLH
	firstorder_Median_wavelet-LLL	glcm_Id_wavelet-LLL
	firstorder_Minimum_exponential	glcm_Idm_exponential
	firstorder_Minimum_gradient	glcm_Idm_gradient
	firstorder_Minimum_logarithm	glcm_Idm_logarithm
	firstorder_Minimum_log-sigma-1-0-mm-3D	glcm_Idm_log-sigma-1-0-mm-3D
	firstorder_Minimum_log-sigma-2-0-mm-3D	glcm_Idm_log-sigma-2-0-mm-3D
	firstorder_Minimum_log-sigma-3-0-mm-3D	glcm_Idm_log-sigma-3-0-mm-3D
	firstorder_Minimum_log-sigma-4-0-mm-3D	glcm_Idm_log-sigma-4-0-mm-3D
	firstorder_Minimum_log-sigma-5-0-mm-3D	glcm_Idm_log-sigma-5-0-mm-3D
	firstorder_Minimum_original	glcm_Idm_original
	firstorder_Minimum_square	glcm_Idm_square
	firstorder_Minimum_squareroot	glcm_Idm_squareroot
	firstorder_Minimum_wavelet-HHH	glcm_Idm_wavelet-HHH
	firstorder_Minimum_wavelet-HHL	glcm_Idm_wavelet-HHL
	firstorder_Minimum_wavelet-HLH	glcm_Idm_wavelet-HLH
	firstorder_Minimum_wavelet-HLL	glcm_Idm_wavelet-HLL
	firstorder_Minimum_wavelet-LHH	glcm_Idm_wavelet-LHH
	firstorder_Minimum_wavelet-LHL	glcm_Idm_wavelet-LHL
	firstorder_Minimum_wavelet-LLH	glcm_Idm_wavelet-LLH
	firstorder_Minimum_wavelet-LLL	glcm_Idm_wavelet-LLL
	firstorder_Range_exponential	glcm_Idmn_exponential
	firstorder_Range_gradient	glcm_Idmn_gradient
	firstorder_Range_logarithm	glcm_Idmn_logarithm
	firstorder_Range_log-sigma-1-0-mm-3D	glcm_Idmn_log-sigma-1-0-mm-3D
	firstorder_Range_log-sigma-2-0-mm-3D	glcm_Idmn_log-sigma-2-0-mm-3D
	firstorder_Range_log-sigma-3-0-mm-3D	glcm_Idmn_log-sigma-3-0-mm-3D
	firstorder_Range_log-sigma-4-0-mm-3D	glcm_Idmn_log-sigma-4-0-mm-3D
	firstorder_Range_log-sigma-5-0-mm-3D	glcm_Idmn_log-sigma-5-0-mm-3D
	firstorder_Range_original	glcm_Idmn_original
	firstorder_Range_square	glcm_Idmn_square
	firstorder_Range_squareroot	glcm_Idmn_squareroot
	firstorder_Range_wavelet-HHH	glcm_Idmn_wavelet-HHH
	firstorder_Range_wavelet-HHL	glcm_Idmn_wavelet-HHL
	firstorder_Range_wavelet-HLH	glcm_Idmn_wavelet-HLH
	firstorder_Range_wavelet-HLL	glcm_Idmn_wavelet-HLL
	firstorder_Range_wavelet-LHH	glcm_Idmn_wavelet-LHH
	firstorder_Range_wavelet-LHL	glcm_Idmn_wavelet-LHL
	firstorder_Range_wavelet-LLH	glcm_Idmn_wavelet-LLH
	firstorder_Range_wavelet-LLL	glcm_Idmn_wavelet-LLL
	firstorder_RobustMeanAbsoluteDeviation_exponential	glcm_Idn_exponential
	firstorder_RobustMeanAbsoluteDeviation_gradient	glcm_Idn_gradient
	firstorder_RobustMeanAbsoluteDeviation_logarithm	glcm_Idn_logarithm
	firstorder_RobustMeanAbsoluteDeviation_log-sigma-1-0-mm-3D	glcm_Idn_log-sigma-1-0-mm-3D
	firstorder_RobustMeanAbsoluteDeviation_log-sigma-2-0-mm-3D	glcm_Idn_log-sigma-2-0-mm-3D
	firstorder_RobustMeanAbsoluteDeviation_log-sigma-3-0-mm-3D	glcm_Idn_log-sigma-3-0-mm-3D
	firstorder_RobustMeanAbsoluteDeviation_log-sigma-4-0-mm-3D	glcm_Idn_log-sigma-4-0-mm-3D
	firstorder_RobustMeanAbsoluteDeviation_log-sigma-5-0-mm-3D	glcm_Idn_log-sigma-5-0-mm-3D
	firstorder_RobustMeanAbsoluteDeviation_original	glcm_Idn_original
	firstorder_RobustMeanAbsoluteDeviation_square	glcm_Idn_square
	firstorder_RobustMeanAbsoluteDeviation_squareroot	glcm_Idn_squareroot
	firstorder_RobustMeanAbsoluteDeviation_wavelet-HHH	glcm_Idn_wavelet-HHH
	firstorder_RobustMeanAbsoluteDeviation_wavelet-HHL	glcm_Idn_wavelet-HHL
	firstorder_RobustMeanAbsoluteDeviation_wavelet-HLH	glcm_Idn_wavelet-HLH
	firstorder_RobustMeanAbsoluteDeviation_wavelet-HLL	glcm_Idn_wavelet-HLL
	firstorder_RobustMeanAbsoluteDeviation_wavelet-LHH	glcm_Idn_wavelet-LHH
	firstorder_RobustMeanAbsoluteDeviation_wavelet-LHL	glcm_Idn_wavelet-LHL
	firstorder_RobustMeanAbsoluteDeviation_wavelet-LLH	glcm_Idn_wavelet-LLH
	firstorder_RobustMeanAbsoluteDeviation_wavelet-LLL	glcm_Idn_wavelet-LLL
	firstorder_RootMeanSquared_exponential	glcm_Imc1_exponential
	firstorder_RootMeanSquared_gradient	glcm_Imc1_gradient
	firstorder_RootMeanSquared_logarithm	glcm_Imc1_logarithm
	firstorder_RootMeanSquared_log-sigma-1-0-mm-3D	glcm_Imc1_log-sigma-1-0-mm-3D
	firstorder_RootMeanSquared_log-sigma-2-0-mm-3D	glcm_Imc1_log-sigma-2-0-mm-3D
	firstorder_RootMeanSquared_log-sigma-3-0-mm-3D	glcm_Imc1_log-sigma-3-0-mm-3D
	firstorder_RootMeanSquared_log-sigma-4-0-mm-3D	glcm_Imc1_log-sigma-4-0-mm-3D
	firstorder_RootMeanSquared_log-sigma-5-0-mm-3D	glcm_Imc1_log-sigma-5-0-mm-3D
	firstorder_RootMeanSquared_original	glcm_Imc1_original
	firstorder_RootMeanSquared_square	glcm_Imc1_square
	firstorder_RootMeanSquared_squareroot	glcm_Imc1_squareroot
	firstorder_RootMeanSquared_wavelet-HHH	glcm_Imc1_wavelet-HHH
	firstorder_RootMeanSquared_wavelet-HHL	glcm_Imc1_wavelet-HHL
	firstorder_RootMeanSquared_wavelet-HLH	glcm_Imc1_wavelet-HLH
	firstorder_RootMeanSquared_wavelet-HLL	glcm_Imc1_wavelet-HLL
	firstorder_RootMeanSquared_wavelet-LHH	glcm_Imc1_wavelet-LHH
	firstorder_RootMeanSquared_wavelet-LHL	glcm_Imc1_wavelet-LHL
	firstorder_RootMeanSquared_wavelet-LLH	glcm_Imc1_wavelet-LLH
	firstorder_RootMeanSquared_wavelet-LLL	glcm_Imc1_wavelet-LLL
	firstorder_Skewness_exponential	glcm_Imc2_exponential
	firstorder_Skewness_gradient	glcm_Imc2_gradient
	firstorder_Skewness_logarithm	glcm_Imc2_logarithm
	firstorder_Skewness_log-sigma-1-0-mm-3D	glcm_Imc2_log-sigma-1-0-mm-3D
	firstorder_Skewness_log-sigma-2-0-mm-3D	glcm_Imc2_log-sigma-2-0-mm-3D
	firstorder_Skewness_log-sigma-3-0-mm-3D	glcm_Imc2_log-sigma-3-0-mm-3D
	firstorder_Skewness_log-sigma-4-0-mm-3D	glcm_Imc2_log-sigma-4-0-mm-3D
	firstorder_Skewness_log-sigma-5-0-mm-3D	glcm_Imc2_log-sigma-5-0-mm-3D
	firstorder_Skewness_original	glcm_Imc2_original
	firstorder_Skewness_square	glcm_Imc2_square
	firstorder_Skewness_squareroot	glcm_Imc2_squareroot
	firstorder_Skewness_wavelet-HHH	glcm_Imc2_wavelet-HHH
	firstorder_Skewness_wavelet-HHL	glcm_Imc2_wavelet-HHL
	firstorder_Skewness_wavelet-HLH	glcm_Imc2_wavelet-HLH
	firstorder_Skewness_wavelet-HLL	glcm_Imc2_wavelet-HLL
	firstorder_Skewness_wavelet-LHH	glcm_Imc2_wavelet-LHH
	firstorder_Skewness_wavelet-LHL	glcm_Imc2_wavelet-LHL
	firstorder_Skewness_wavelet-LLH	glcm_Imc2_wavelet-LLH
	firstorder_Skewness_wavelet-LLL	glcm_Imc2_wavelet-LLL
	firstorder_TotalEnergy_exponential	glcm_InverseVariance_exponential
	firstorder_TotalEnergy_gradient	glcm_InverseVariance_gradient
	firstorder_TotalEnergy_logarithm	glcm_InverseVariance_logarithm
	firstorder_TotalEnergy_log-sigma-1-0-mm-3D	glcm_InverseVariance_log-sigma-1-0-mm-3D
	firstorder_TotalEnergy_log-sigma-2-0-mm-3D	glcm_InverseVariance_log-sigma-2-0-mm-3D
	firstorder_TotalEnergy_log-sigma-3-0-mm-3D	glcm_InverseVariance_log-sigma-3-0-mm-3D
	firstorder_TotalEnergy_log-sigma-4-0-mm-3D	glcm_InverseVariance_log-sigma-4-0-mm-3D
	firstorder_TotalEnergy_log-sigma-5-0-mm-3D	glcm_InverseVariance_log-sigma-5-0-mm-3D
	firstorder_TotalEnergy_original	glcm_InverseVariance_original
	firstorder_TotalEnergy_square	glcm_InverseVariance_square
	firstorder_TotalEnergy_squareroot	glcm_InverseVariance_squareroot
	firstorder_TotalEnergy_wavelet-HHH	glcm_InverseVariance_wavelet-HHH
	firstorder_TotalEnergy_wavelet-HHL	glcm_InverseVariance_wavelet-HHL
	firstorder_TotalEnergy_wavelet-HLH	glcm_InverseVariance_wavelet-HLH
	firstorder_TotalEnergy_wavelet-HLL	glcm_InverseVariance_wavelet-HLL
	firstorder_TotalEnergy_wavelet-LHH	glcm_InverseVariance_wavelet-LHH
	firstorder_TotalEnergy_wavelet-LHL	glcm_InverseVariance_wavelet-LHL
	firstorder_TotalEnergy_wavelet-LLH	glcm_InverseVariance_wavelet-LLH
	firstorder_TotalEnergy_wavelet-LLL	glcm_InverseVariance_wavelet-LLL
	firstorder_Uniformity_exponential	glcm_JointAverage_exponential
	firstorder_Uniformity_gradient	glcm_JointAverage_gradient
	firstorder_Uniformity_logarithm	glcm_JointAverage_logarithm
	firstorder_Uniformity_log-sigma-1-0-mm-3D	glcm_JointAverage_log-sigma-1-0-mm-3D
	firstorder_Uniformity_log-sigma-2-0-mm-3D	glcm_JointAverage_log-sigma-2-0-mm-3D
	firstorder_Uniformity_log-sigma-3-0-mm-3D	glcm_JointAverage_log-sigma-3-0-mm-3D
	firstorder_Uniformity_log-sigma-4-0-mm-3D	glcm_JointAverage_log-sigma-4-0-mm-3D
	firstorder_Uniformity_log-sigma-5-0-mm-3D	glcm_JointAverage_log-sigma-5-0-mm-3D
	firstorder_Uniformity_original	glcm_JointAverage_original
	firstorder_Uniformity_square	glcm_JointAverage_square
	firstorder_Uniformity_squareroot	glcm_JointAverage_squareroot
	firstorder_Uniformity_wavelet-HHH	glcm_JointAverage_wavelet-HHH
	firstorder_Uniformity_wavelet-HHL	glcm_JointAverage_wavelet-HHL
	firstorder_Uniformity_wavelet-HLH	glcm_JointAverage_wavelet-HLH
	firstorder_Uniformity_wavelet-HLL	glcm_JointAverage_wavelet-HLL
	firstorder_Uniformity_wavelet-LHH	glcm_JointAverage_wavelet-LHH
	firstorder_Uniformity_wavelet-LHL	glcm_JointAverage_wavelet-LHL
	firstorder_Uniformity_wavelet-LLH	glcm_JointAverage_wavelet-LLH
	firstorder_Uniformity_wavelet-LLL	glcm_JointAverage_wavelet-LLL
	firstorder_Variance_exponential	glcm_JointEnergy_exponential
	firstorder_Variance_gradient	glcm_JointEnergy_gradient
	firstorder_Variance_logarithm	glcm_JointEnergy_logarithm
	firstorder_Variance_log-sigma-1-0-mm-3D	glcm_JointEnergy_log-sigma-1-0-mm-3D
	firstorder_Variance_log-sigma-2-0-mm-3D	glcm_JointEnergy_log-sigma-2-0-mm-3D
	firstorder_Variance_log-sigma-3-0-mm-3D	glcm_JointEnergy_log-sigma-3-0-mm-3D
	firstorder_Variance_log-sigma-4-0-mm-3D	glcm_JointEnergy_log-sigma-4-0-mm-3D
	firstorder_Variance_log-sigma-5-0-mm-3D	glcm_JointEnergy_log-sigma-5-0-mm-3D
	firstorder_Variance_original	glcm_JointEnergy_original
	firstorder_Variance_square	glcm_JointEnergy_square
	firstorder_Variance_squareroot	glcm_JointEnergy_squareroot
	firstorder_Variance_wavelet-HHH	glcm_JointEnergy_wavelet-HHH
	firstorder_Variance_wavelet-HHL	glcm_JointEnergy_wavelet-HHL
	firstorder_Variance_wavelet-HLH	glcm_JointEnergy_wavelet-HLH
	firstorder_Variance_wavelet-HLL	glcm_JointEnergy_wavelet-HLL
	firstorder_Variance_wavelet-LHH	glcm_JointEnergy_wavelet-LHH
	firstorder_Variance_wavelet-LHL	glcm_JointEnergy_wavelet-LHL
	firstorder_Variance_wavelet-LLH	glcm_JointEnergy_wavelet-LLH
	firstorder_Variance_wavelet-LLL	glcm_JointEnergy_wavelet-LLL
		glcm_JointEntropy_exponential
		glcm_JointEntropy_gradient
		glcm_JointEntropy_logarithm
		glcm_JointEntropy_log-sigma-1-0-mm-3D
		glcm_JointEntropy_log-sigma-2-0-mm-3D
		glcm_JointEntropy_log-sigma-3-0-mm-3D
		glcm_JointEntropy_log-sigma-4-0-mm-3D
		glcm_JointEntropy_log-sigma-5-0-mm-3D
		glcm_JointEntropy_original
		glcm_JointEntropy_square
		glcm_JointEntropy_squareroot
		glcm_JointEntropy_wavelet-HHH
		glcm_JointEntropy_wavelet-HHL
		glcm_JointEntropy_wavelet-HLH
		glcm_JointEntropy_wavelet-HLL
		glcm_JointEntropy_wavelet-LHH
		glcm_JointEntropy_wavelet-LHL
		glcm_JointEntropy_wavelet-LLH
		glcm_JointEntropy_wavelet-LLL
		glcm_MaximumProbability_exponential
		glcm_MaximumProbability_gradient
		glcm_MaximumProbability_logarithm
		glcm_MaximumProbability_log-sigma-1-0-mm-3D
		glcm_MaximumProbability_log-sigma-2-0-mm-3D
		glcm_MaximumProbability_log-sigma-3-0-mm-3D
		glcm_MaximumProbability_log-sigma-4-0-mm-3D
		glcm_MaximumProbability_log-sigma-5-0-mm-3D
		glcm_MaximumProbability_original
		glcm_MaximumProbability_square
		glcm_MaximumProbability_squareroot
		glcm_MaximumProbability_wavelet-HHH
		glcm_MaximumProbability_wavelet-HHL
		glcm_MaximumProbability_wavelet-HLH
		glcm_MaximumProbability_wavelet-HLL
		glcm_MaximumProbability_wavelet-LHH
		glcm_MaximumProbability_wavelet-LHL
		glcm_MaximumProbability_wavelet-LLH
		glcm_MaximumProbability_wavelet-LLL
		glcm_SumEntropy_exponential
		glcm_SumEntropy_gradient
		glcm_SumEntropy_logarithm
		glcm_SumEntropy_log-sigma-1-0-mm-3D
		glcm_SumEntropy_log-sigma-2-0-mm-3D
		glcm_SumEntropy_log-sigma-3-0-mm-3D
		glcm_SumEntropy_log-sigma-4-0-mm-3D
		glcm_SumEntropy_log-sigma-5-0-mm-3D
		glcm_SumEntropy_original
		glcm_SumEntropy_square
		glcm_SumEntropy_squareroot
		glcm_SumEntropy_wavelet-HHH
		glcm_SumEntropy_wavelet-HHL
		glcm_SumEntropy_wavelet-HLH
		glcm_SumEntropy_wavelet-HLL
		glcm_SumEntropy_wavelet-LHH
		glcm_SumEntropy_wavelet-LHL
		glcm_SumEntropy_wavelet-LLH
		glcm_SumEntropy_wavelet-LLL
		glcm_SumSquares_exponential
		glcm_SumSquares_gradient
		glcm_SumSquares_logarithm
		glcm_SumSquares_log-sigma-1-0-mm-3D
		glcm_SumSquares_log-sigma-2-0-mm-3D
		glcm_SumSquares_log-sigma-3-0-mm-3D
		glcm_SumSquares_log-sigma-4-0-mm-3D
		glcm_SumSquares_log-sigma-5-0-mm-3D
		glcm_SumSquares_original
		glcm_SumSquares_square
		glcm_SumSquares_squareroot
		glcm_SumSquares_wavelet-HHH
		glcm_SumSquares_wavelet-HHL
		glcm_SumSquares_wavelet-HLH
		glcm_SumSquares_wavelet-HLL
		glcm_SumSquares_wavelet-LHH
		glcm_SumSquares_wavelet-LHL
		glcm_SumSquares_wavelet-LLH
		glcm_SumSquares_wavelet-LLL
		gldm_DependenceEntropy_exponential
		gldm_DependenceEntropy_gradient
		gldm_DependenceEntropy_logarithm
		gldm_DependenceEntropy_log-sigma-1-0-mm-3D
		gldm_DependenceEntropy_log-sigma-2-0-mm-3D
		gldm_DependenceEntropy_log-sigma-3-0-mm-3D
		gldm_DependenceEntropy_log-sigma-4-0-mm-3D
		gldm_DependenceEntropy_log-sigma-5-0-mm-3D
		gldm_DependenceEntropy_original
		gldm_DependenceEntropy_square
		gldm_DependenceEntropy_squareroot
		gldm_DependenceEntropy_wavelet-HHH
		gldm_DependenceEntropy_wavelet-HHL
		gldm_DependenceEntropy_wavelet-HLH
		gldm_DependenceEntropy_wavelet-HLL
		gldm_DependenceEntropy_wavelet-LHH
		gldm_DependenceEntropy_wavelet-LHL
		gldm_DependenceEntropy_wavelet-LLH
		gldm_DependenceEntropy_wavelet-LLL
		gldm_DependenceNonUniformity_exponential
		gldm_DependenceNonUniformity_gradient
		gldm_DependenceNonUniformity_logarithm
		gldm_DependenceNonUniformity_log-sigma-1-0-mm-3D
		gldm_DependenceNonUniformity_log-sigma-2-0-mm-3D
		gldm_DependenceNonUniformity_log-sigma-3-0-mm-3D
		gldm_DependenceNonUniformity_log-sigma-4-0-mm-3D
		gldm_DependenceNonUniformity_log-sigma-5-0-mm-3D
		gldm_DependenceNonUniformity_original
		gldm_DependenceNonUniformity_square
		gldm_DependenceNonUniformity_squareroot
		gldm_DependenceNonUniformity_wavelet-HHH
		gldm_DependenceNonUniformity_wavelet-HHL
		gldm_DependenceNonUniformity_wavelet-HLH
		gldm_DependenceNonUniformity_wavelet-HLL
		gldm_DependenceNonUniformity_wavelet-LHH
		gldm_DependenceNonUniformity_wavelet-LHL
		gldm_DependenceNonUniformity_wavelet-LLH
		gldm_DependenceNonUniformity_wavelet-LLL
		gldm_DependenceNonUniformityNormalized_exponential
		gldm_DependenceNonUniformityNormalized_gradient
		gldm_DependenceNonUniformityNormalized_logarithm
		gldm_DependenceNonUniformityNormalized_log-sigma-1-0-mm-3D
		gldm_DependenceNonUniformityNormalized_log-sigma-2-0-mm-3D
		gldm_DependenceNonUniformityNormalized_log-sigma-3-0-mm-3D
		gldm_DependenceNonUniformityNormalized_log-sigma-4-0-mm-3D
		gldm_DependenceNonUniformityNormalized_log-sigma-5-0-mm-3D
		gldm_DependenceNonUniformityNormalized_original
		gldm_DependenceNonUniformityNormalized_square
		gldm_DependenceNonUniformityNormalized_squareroot
		gldm_DependenceNonUniformityNormalized_wavelet-HHH
		gldm_DependenceNonUniformityNormalized_wavelet-HHL
		gldm_DependenceNonUniformityNormalized_wavelet-HLH
		gldm_DependenceNonUniformityNormalized_wavelet-HLL
		gldm_DependenceNonUniformityNormalized_wavelet-LHH
		gldm_DependenceNonUniformityNormalized_wavelet-LHL
		gldm_DependenceNonUniformityNormalized_wavelet-LLH
		gldm_DependenceNonUniformityNormalized_wavelet-LLL
		gldm_DependenceVariance_exponential
		gldm_DependenceVariance_gradient
		gldm_DependenceVariance_logarithm
		gldm_DependenceVariance_log-sigma-1-0-mm-3D
		gldm_DependenceVariance_log-sigma-2-0-mm-3D
		gldm_DependenceVariance_log-sigma-3-0-mm-3D
		gldm_DependenceVariance_log-sigma-4-0-mm-3D
		gldm_DependenceVariance_log-sigma-5-0-mm-3D
		gldm_DependenceVariance_original
		gldm_DependenceVariance_square
		gldm_DependenceVariance_squareroot
		gldm_DependenceVariance_wavelet-HHH
		gldm_DependenceVariance_wavelet-HHL
		gldm_DependenceVariance_wavelet-HLH
		gldm_DependenceVariance_wavelet-HLL
		gldm_DependenceVariance_wavelet-LHH
		gldm_DependenceVariance_wavelet-LHL
		gldm_DependenceVariance_wavelet-LLH
		gldm_DependenceVariance_wavelet-LLL
		gldm_GrayLevelNonUniformity_exponential
		gldm_GrayLevelNonUniformity_gradient
		gldm_GrayLevelNonUniformity_logarithm
		gldm_GrayLevelNonUniformity_log-sigma-1-0-mm-3D
		gldm_GrayLevelNonUniformity_log-sigma-2-0-mm-3D
		gldm_GrayLevelNonUniformity_log-sigma-3-0-mm-3D
		gldm_GrayLevelNonUniformity_log-sigma-4-0-mm-3D
		gldm_GrayLevelNonUniformity_log-sigma-5-0-mm-3D
		gldm_GrayLevelNonUniformity_original
		gldm_GrayLevelNonUniformity_square
		gldm_GrayLevelNonUniformity_squareroot
		gldm_GrayLevelNonUniformity_wavelet-HHH
		gldm_GrayLevelNonUniformity_wavelet-HHL
		gldm_GrayLevelNonUniformity_wavelet-HLH
		gldm_GrayLevelNonUniformity_wavelet-HLL
		gldm_GrayLevelNonUniformity_wavelet-LHH
		gldm_GrayLevelNonUniformity_wavelet-LHL
		gldm_GrayLevelNonUniformity_wavelet-LLH
		gldm_GrayLevelNonUniformity_wavelet-LLL
		gldm_GrayLevelVariance_exponential
		gldm_GrayLevelVariance_gradient
		gldm_GrayLevelVariance_logarithm
		gldm_GrayLevelVariance_log-sigma-1-0-mm-3D
		gldm_GrayLevelVariance_log-sigma-2-0-mm-3D
		gldm_GrayLevelVariance_log-sigma-3-0-mm-3D
		gldm_GrayLevelVariance_log-sigma-4-0-mm-3D
		gldm_GrayLevelVariance_log-sigma-5-0-mm-3D
		gldm_GrayLevelVariance_original
		gldm_GrayLevelVariance_square
		gldm_GrayLevelVariance_squareroot
		gldm_GrayLevelVariance_wavelet-HHH
		gldm_GrayLevelVariance_wavelet-HHL
		gldm_GrayLevelVariance_wavelet-HLH
		gldm_GrayLevelVariance_wavelet-HLL
		gldm_GrayLevelVariance_wavelet-LHH
		gldm_GrayLevelVariance_wavelet-LHL
		gldm_GrayLevelVariance_wavelet-LLH
		gldm_GrayLevelVariance_wavelet-LLL
		gldm_HighGrayLevelEmphasis_exponential
		gldm_HighGrayLevelEmphasis_gradient
		gldm_HighGrayLevelEmphasis_logarithm
		gldm_HighGrayLevelEmphasis_log-sigma-1-0-mm-3D
		gldm_HighGrayLevelEmphasis_log-sigma-2-0-mm-3D
		gldm_HighGrayLevelEmphasis_log-sigma-3-0-mm-3D
		gldm_HighGrayLevelEmphasis_log-sigma-4-0-mm-3D
		gldm_HighGrayLevelEmphasis_log-sigma-5-0-mm-3D
		gldm_HighGrayLevelEmphasis_original
		gldm_HighGrayLevelEmphasis_square
		gldm_HighGrayLevelEmphasis_squareroot
		gldm_HighGrayLevelEmphasis_wavelet-HHH
		gldm_HighGrayLevelEmphasis_wavelet-HHL
		gldm_HighGrayLevelEmphasis_wavelet-HLH
		gldm_HighGrayLevelEmphasis_wavelet-HLL
		gldm_HighGrayLevelEmphasis_wavelet-LHH
		gldm_HighGrayLevelEmphasis_wavelet-LHL
		gldm_HighGrayLevelEmphasis_wavelet-LLH
		gldm_HighGrayLevelEmphasis_wavelet-LLL
		gldm_LargeDependenceEmphasis_exponential
		gldm_LargeDependenceEmphasis_gradient
		gldm_LargeDependenceEmphasis_logarithm
		gldm_LargeDependenceEmphasis_log-sigma-1-0-mm-3D
		gldm_LargeDependenceEmphasis_log-sigma-2-0-mm-3D
		gldm_LargeDependenceEmphasis_log-sigma-3-0-mm-3D
		gldm_LargeDependenceEmphasis_log-sigma-4-0-mm-3D
		gldm_LargeDependenceEmphasis_log-sigma-5-0-mm-3D
		gldm_LargeDependenceEmphasis_original
		gldm_LargeDependenceEmphasis_square
		gldm_LargeDependenceEmphasis_squareroot
		gldm_LargeDependenceEmphasis_wavelet-HHH
		gldm_LargeDependenceEmphasis_wavelet-HHL
		gldm_LargeDependenceEmphasis_wavelet-HLH
		gldm_LargeDependenceEmphasis_wavelet-HLL
		gldm_LargeDependenceEmphasis_wavelet-LHH
		gldm_LargeDependenceEmphasis_wavelet-LHL
		gldm_LargeDependenceEmphasis_wavelet-LLH
		gldm_LargeDependenceEmphasis_wavelet-LLL
		gldm_LargeDependenceHighGrayLevelEmphasis_exponential
		gldm_LargeDependenceHighGrayLevelEmphasis_gradient
		gldm_LargeDependenceHighGrayLevelEmphasis_logarithm
		gldm_LargeDependenceHighGrayLevelEmphasis_log-sigma-1-0-mm-3D
		gldm_LargeDependenceHighGrayLevelEmphasis_log-sigma-2-0-mm-3D
		gldm_LargeDependenceHighGrayLevelEmphasis_log-sigma-3-0-mm-3D
		gldm_LargeDependenceHighGrayLevelEmphasis_log-sigma-4-0-mm-3D
		gldm_LargeDependenceHighGrayLevelEmphasis_log-sigma-5-0-mm-3D
		gldm_LargeDependenceHighGrayLevelEmphasis_original
		gldm_LargeDependenceHighGrayLevelEmphasis_square
		gldm_LargeDependenceHighGrayLevelEmphasis_squareroot
		gldm_LargeDependenceHighGrayLevelEmphasis_wavelet-HHH
		gldm_LargeDependenceHighGrayLevelEmphasis_wavelet-HHL
		gldm_LargeDependenceHighGrayLevelEmphasis_wavelet-HLH
		gldm_LargeDependenceHighGrayLevelEmphasis_wavelet-HLL
		gldm_LargeDependenceHighGrayLevelEmphasis_wavelet-LHH
		gldm_LargeDependenceHighGrayLevelEmphasis_wavelet-LHL
		gldm_LargeDependenceHighGrayLevelEmphasis_wavelet-LLH
		gldm_LargeDependenceHighGrayLevelEmphasis_wavelet-LLL
		gldm_LargeDependenceLowGrayLevelEmphasis_exponential
		gldm_LargeDependenceLowGrayLevelEmphasis_gradient
		gldm_LargeDependenceLowGrayLevelEmphasis_logarithm
		gldm_LargeDependenceLowGrayLevelEmphasis_log-sigma-1-0-mm-3D
		gldm_LargeDependenceLowGrayLevelEmphasis_log-sigma-2-0-mm-3D
		gldm_LargeDependenceLowGrayLevelEmphasis_log-sigma-3-0-mm-3D
		gldm_LargeDependenceLowGrayLevelEmphasis_log-sigma-4-0-mm-3D
		gldm_LargeDependenceLowGrayLevelEmphasis_log-sigma-5-0-mm-3D
		gldm_LargeDependenceLowGrayLevelEmphasis_original
		gldm_LargeDependenceLowGrayLevelEmphasis_square
		gldm_LargeDependenceLowGrayLevelEmphasis_squareroot
		gldm_LargeDependenceLowGrayLevelEmphasis_wavelet-HHH
		gldm_LargeDependenceLowGrayLevelEmphasis_wavelet-HHL
		gldm_LargeDependenceLowGrayLevelEmphasis_wavelet-HLH
		gldm_LargeDependenceLowGrayLevelEmphasis_wavelet-HLL
		gldm_LargeDependenceLowGrayLevelEmphasis_wavelet-LHH
		gldm_LargeDependenceLowGrayLevelEmphasis_wavelet-LHL
		gldm_LargeDependenceLowGrayLevelEmphasis_wavelet-LLH
		gldm_LargeDependenceLowGrayLevelEmphasis_wavelet-LLL
		gldm_LowGrayLevelEmphasis_exponential
		gldm_LowGrayLevelEmphasis_gradient
		gldm_LowGrayLevelEmphasis_logarithm
		gldm_LowGrayLevelEmphasis_log-sigma-1-0-mm-3D
		gldm_LowGrayLevelEmphasis_log-sigma-2-0-mm-3D
		gldm_LowGrayLevelEmphasis_log-sigma-3-0-mm-3D
		gldm_LowGrayLevelEmphasis_log-sigma-4-0-mm-3D
		gldm_LowGrayLevelEmphasis_log-sigma-5-0-mm-3D
		gldm_LowGrayLevelEmphasis_original
		gldm_LowGrayLevelEmphasis_square
		gldm_LowGrayLevelEmphasis_squareroot
		gldm_LowGrayLevelEmphasis_wavelet-HHH
		gldm_LowGrayLevelEmphasis_wavelet-HHL
		gldm_LowGrayLevelEmphasis_wavelet-HLH
		gldm_LowGrayLevelEmphasis_wavelet-HLL
		gldm_LowGrayLevelEmphasis_wavelet-LHH
		gldm_LowGrayLevelEmphasis_wavelet-LHL
		gldm_LowGrayLevelEmphasis_wavelet-LLH
		gldm_LowGrayLevelEmphasis_wavelet-LLL
		gldm_SmallDependenceEmphasis_exponential
		gldm_SmallDependenceEmphasis_gradient
		gldm_SmallDependenceEmphasis_logarithm
		gldm_SmallDependenceEmphasis_log-sigma-1-0-mm-3D
		gldm_SmallDependenceEmphasis_log-sigma-2-0-mm-3D
		gldm_SmallDependenceEmphasis_log-sigma-3-0-mm-3D
		gldm_SmallDependenceEmphasis_log-sigma-4-0-mm-3D
		gldm_SmallDependenceEmphasis_log-sigma-5-0-mm-3D
		gldm_SmallDependenceEmphasis_original
		gldm_SmallDependenceEmphasis_square
		gldm_SmallDependenceEmphasis_squareroot
		gldm_SmallDependenceEmphasis_wavelet-HHH
		gldm_SmallDependenceEmphasis_wavelet-HHL
		gldm_SmallDependenceEmphasis_wavelet-HLH
		gldm_SmallDependenceEmphasis_wavelet-HLL
		gldm_SmallDependenceEmphasis_wavelet-LHH
		gldm_SmallDependenceEmphasis_wavelet-LHL
		gldm_SmallDependenceEmphasis_wavelet-LLH
		gldm_SmallDependenceEmphasis_wavelet-LLL
		gldm_SmallDependenceHighGrayLevelEmphasis_exponential
		gldm_SmallDependenceHighGrayLevelEmphasis_gradient
		gldm_SmallDependenceHighGrayLevelEmphasis_logarithm
		gldm_SmallDependenceHighGrayLevelEmphasis_log-sigma-1-0-mm-3D
		gldm_SmallDependenceHighGrayLevelEmphasis_log-sigma-2-0-mm-3D
		gldm_SmallDependenceHighGrayLevelEmphasis_log-sigma-3-0-mm-3D
		gldm_SmallDependenceHighGrayLevelEmphasis_log-sigma-4-0-mm-3D
		gldm_SmallDependenceHighGrayLevelEmphasis_log-sigma-5-0-mm-3D
		gldm_SmallDependenceHighGrayLevelEmphasis_original
		gldm_SmallDependenceHighGrayLevelEmphasis_square
		gldm_SmallDependenceHighGrayLevelEmphasis_squareroot
		gldm_SmallDependenceHighGrayLevelEmphasis_wavelet-HHH
		gldm_SmallDependenceHighGrayLevelEmphasis_wavelet-HHL
		gldm_SmallDependenceHighGrayLevelEmphasis_wavelet-HLH
		gldm_SmallDependenceHighGrayLevelEmphasis_wavelet-HLL
		gldm_SmallDependenceHighGrayLevelEmphasis_wavelet-LHH
		gldm_SmallDependenceHighGrayLevelEmphasis_wavelet-LHL
		gldm_SmallDependenceHighGrayLevelEmphasis_wavelet-LLH
		gldm_SmallDependenceHighGrayLevelEmphasis_wavelet-LLL
		gldm_SmallDependenceLowGrayLevelEmphasis_exponential
		gldm_SmallDependenceLowGrayLevelEmphasis_gradient
		gldm_SmallDependenceLowGrayLevelEmphasis_logarithm
		gldm_SmallDependenceLowGrayLevelEmphasis_log-sigma-1-0-mm-3D
		gldm_SmallDependenceLowGrayLevelEmphasis_log-sigma-2-0-mm-3D
		gldm_SmallDependenceLowGrayLevelEmphasis_log-sigma-3-0-mm-3D
		gldm_SmallDependenceLowGrayLevelEmphasis_log-sigma-4-0-mm-3D
		gldm_SmallDependenceLowGrayLevelEmphasis_log-sigma-5-0-mm-3D
		gldm_SmallDependenceLowGrayLevelEmphasis_original
		gldm_SmallDependenceLowGrayLevelEmphasis_square
		gldm_SmallDependenceLowGrayLevelEmphasis_squareroot
		gldm_SmallDependenceLowGrayLevelEmphasis_wavelet-HHH
		gldm_SmallDependenceLowGrayLevelEmphasis_wavelet-HHL
		gldm_SmallDependenceLowGrayLevelEmphasis_wavelet-HLH
		gldm_SmallDependenceLowGrayLevelEmphasis_wavelet-HLL
		gldm_SmallDependenceLowGrayLevelEmphasis_wavelet-LHH
		gldm_SmallDependenceLowGrayLevelEmphasis_wavelet-LHL
		gldm_SmallDependenceLowGrayLevelEmphasis_wavelet-LLH
		gldm_SmallDependenceLowGrayLevelEmphasis_wavelet-LLL
		glrlm_GrayLevelNonUniformity_exponential
		glrlm_GrayLevelNonUniformity_gradient
		glrlm_GrayLevelNonUniformity_logarithm
		glrlm_GrayLevelNonUniformity_log-sigma-1-0-mm-3D
		glrlm_GrayLevelNonUniformity_log-sigma-2-0-mm-3D
		glrlm_GrayLevelNonUniformity_log-sigma-3-0-mm-3D
		glrlm_GrayLevelNonUniformity_log-sigma-4-0-mm-3D
		glrlm_GrayLevelNonUniformity_log-sigma-5-0-mm-3D
		glrlm_GrayLevelNonUniformity_original
		glrlm_GrayLevelNonUniformity_square
		glrlm_GrayLevelNonUniformity_squareroot
		glrlm_GrayLevelNonUniformity_wavelet-HHH
		glrlm_GrayLevelNonUniformity_wavelet-HHL
		glrlm_GrayLevelNonUniformity_wavelet-HLH
		glrlm_GrayLevelNonUniformity_wavelet-HLL
		glrlm_GrayLevelNonUniformity_wavelet-LHH
		glrlm_GrayLevelNonUniformity_wavelet-LHL
		glrlm_GrayLevelNonUniformity_wavelet-LLH
		glrlm_GrayLevelNonUniformity_wavelet-LLL
		glrlm_GrayLevelNonUniformityNormalized_exponential
		glrlm_GrayLevelNonUniformityNormalized_gradient
		glrlm_GrayLevelNonUniformityNormalized_logarithm
		glrlm_GrayLevelNonUniformityNormalized_log-sigma-1-0-mm-3D
		glrlm_GrayLevelNonUniformityNormalized_log-sigma-2-0-mm-3D
		glrlm_GrayLevelNonUniformityNormalized_log-sigma-3-0-mm-3D
		glrlm_GrayLevelNonUniformityNormalized_log-sigma-4-0-mm-3D
		glrlm_GrayLevelNonUniformityNormalized_log-sigma-5-0-mm-3D
		glrlm_GrayLevelNonUniformityNormalized_original
		glrlm_GrayLevelNonUniformityNormalized_square
		glrlm_GrayLevelNonUniformityNormalized_squareroot
		glrlm_GrayLevelNonUniformityNormalized_wavelet-HHH
		glrlm_GrayLevelNonUniformityNormalized_wavelet-HHL
		glrlm_GrayLevelNonUniformityNormalized_wavelet-HLH
		glrlm_GrayLevelNonUniformityNormalized_wavelet-HLL
		glrlm_GrayLevelNonUniformityNormalized_wavelet-LHH
		glrlm_GrayLevelNonUniformityNormalized_wavelet-LHL
		glrlm_GrayLevelNonUniformityNormalized_wavelet-LLH
		glrlm_GrayLevelNonUniformityNormalized_wavelet-LLL
		glrlm_GrayLevelVariance_exponential
		glrlm_GrayLevelVariance_gradient
		glrlm_GrayLevelVariance_logarithm
		glrlm_GrayLevelVariance_log-sigma-1-0-mm-3D
		glrlm_GrayLevelVariance_log-sigma-2-0-mm-3D
		glrlm_GrayLevelVariance_log-sigma-3-0-mm-3D
		glrlm_GrayLevelVariance_log-sigma-4-0-mm-3D
		glrlm_GrayLevelVariance_log-sigma-5-0-mm-3D
		glrlm_GrayLevelVariance_original
		glrlm_GrayLevelVariance_square
		glrlm_GrayLevelVariance_squareroot
		glrlm_GrayLevelVariance_wavelet-HHH
		glrlm_GrayLevelVariance_wavelet-HHL
		glrlm_GrayLevelVariance_wavelet-HLH
		glrlm_GrayLevelVariance_wavelet-HLL
		glrlm_GrayLevelVariance_wavelet-LHH
		glrlm_GrayLevelVariance_wavelet-LHL
		glrlm_GrayLevelVariance_wavelet-LLH
		glrlm_GrayLevelVariance_wavelet-LLL
		glrlm_HighGrayLevelRunEmphasis_exponential
		glrlm_HighGrayLevelRunEmphasis_gradient
		glrlm_HighGrayLevelRunEmphasis_logarithm
		glrlm_HighGrayLevelRunEmphasis_log-sigma-1-0-mm-3D
		glrlm_HighGrayLevelRunEmphasis_log-sigma-2-0-mm-3D
		glrlm_HighGrayLevelRunEmphasis_log-sigma-3-0-mm-3D
		glrlm_HighGrayLevelRunEmphasis_log-sigma-4-0-mm-3D
		glrlm_HighGrayLevelRunEmphasis_log-sigma-5-0-mm-3D
		glrlm_HighGrayLevelRunEmphasis_original
		glrlm_HighGrayLevelRunEmphasis_square
		glrlm_HighGrayLevelRunEmphasis_squareroot
		glrlm_HighGrayLevelRunEmphasis_wavelet-HHH
		glrlm_HighGrayLevelRunEmphasis_wavelet-HHL
		glrlm_HighGrayLevelRunEmphasis_wavelet-HLH
		glrlm_HighGrayLevelRunEmphasis_wavelet-HLL
		glrlm_HighGrayLevelRunEmphasis_wavelet-LHH
		glrlm_HighGrayLevelRunEmphasis_wavelet-LHL
		glrlm_HighGrayLevelRunEmphasis_wavelet-LLH
		glrlm_HighGrayLevelRunEmphasis_wavelet-LLL
		glrlm_LongRunEmphasis_exponential
		glrlm_LongRunEmphasis_gradient
		glrlm_LongRunEmphasis_logarithm
		glrlm_LongRunEmphasis_log-sigma-1-0-mm-3D
		glrlm_LongRunEmphasis_log-sigma-2-0-mm-3D
		glrlm_LongRunEmphasis_log-sigma-3-0-mm-3D
		glrlm_LongRunEmphasis_log-sigma-4-0-mm-3D
		glrlm_LongRunEmphasis_log-sigma-5-0-mm-3D
		glrlm_LongRunEmphasis_original
		glrlm_LongRunEmphasis_square
		glrlm_LongRunEmphasis_squareroot
		glrlm_LongRunEmphasis_wavelet-HHH
		glrlm_LongRunEmphasis_wavelet-HHL
		glrlm_LongRunEmphasis_wavelet-HLH
		glrlm_LongRunEmphasis_wavelet-HLL
		glrlm_LongRunEmphasis_wavelet-LHH
		glrlm_LongRunEmphasis_wavelet-LHL
		glrlm_LongRunEmphasis_wavelet-LLH
		glrlm_LongRunEmphasis_wavelet-LLL
		glrlm_LongRunHighGrayLevelEmphasis_exponential
		glrlm_LongRunHighGrayLevelEmphasis_gradient
		glrlm_LongRunHighGrayLevelEmphasis_logarithm
		glrlm_LongRunHighGrayLevelEmphasis_log-sigma-1-0-mm-3D
		glrlm_LongRunHighGrayLevelEmphasis_log-sigma-2-0-mm-3D
		glrlm_LongRunHighGrayLevelEmphasis_log-sigma-3-0-mm-3D
		glrlm_LongRunHighGrayLevelEmphasis_log-sigma-4-0-mm-3D
		glrlm_LongRunHighGrayLevelEmphasis_log-sigma-5-0-mm-3D
		glrlm_LongRunHighGrayLevelEmphasis_original
		glrlm_LongRunHighGrayLevelEmphasis_square
		glrlm_LongRunHighGrayLevelEmphasis_squareroot
		glrlm_LongRunHighGrayLevelEmphasis_wavelet-HHH
		glrlm_LongRunHighGrayLevelEmphasis_wavelet-HHL
		glrlm_LongRunHighGrayLevelEmphasis_wavelet-HLH
		glrlm_LongRunHighGrayLevelEmphasis_wavelet-HLL
		glrlm_LongRunHighGrayLevelEmphasis_wavelet-LHH
		glrlm_LongRunHighGrayLevelEmphasis_wavelet-LHL
		glrlm_LongRunHighGrayLevelEmphasis_wavelet-LLH
		glrlm_LongRunHighGrayLevelEmphasis_wavelet-LLL
		glrlm_LongRunLowGrayLevelEmphasis_exponential
		glrlm_LongRunLowGrayLevelEmphasis_gradient
		glrlm_LongRunLowGrayLevelEmphasis_logarithm
		glrlm_LongRunLowGrayLevelEmphasis_log-sigma-1-0-mm-3D
		glrlm_LongRunLowGrayLevelEmphasis_log-sigma-2-0-mm-3D
		glrlm_LongRunLowGrayLevelEmphasis_log-sigma-3-0-mm-3D
		glrlm_LongRunLowGrayLevelEmphasis_log-sigma-4-0-mm-3D
		glrlm_LongRunLowGrayLevelEmphasis_log-sigma-5-0-mm-3D
		glrlm_LongRunLowGrayLevelEmphasis_original
		glrlm_LongRunLowGrayLevelEmphasis_square
		glrlm_LongRunLowGrayLevelEmphasis_squareroot
		glrlm_LongRunLowGrayLevelEmphasis_wavelet-HHH
		glrlm_LongRunLowGrayLevelEmphasis_wavelet-HHL
		glrlm_LongRunLowGrayLevelEmphasis_wavelet-HLH
		glrlm_LongRunLowGrayLevelEmphasis_wavelet-HLL
		glrlm_LongRunLowGrayLevelEmphasis_wavelet-LHH
		glrlm_LongRunLowGrayLevelEmphasis_wavelet-LHL
		glrlm_LongRunLowGrayLevelEmphasis_wavelet-LLH
		glrlm_LongRunLowGrayLevelEmphasis_wavelet-LLL
		glrlm_LowGrayLevelRunEmphasis_exponential
		glrlm_LowGrayLevelRunEmphasis_gradient
		glrlm_LowGrayLevelRunEmphasis_logarithm
		glrlm_LowGrayLevelRunEmphasis_log-sigma-1-0-mm-3D
		glrlm_LowGrayLevelRunEmphasis_log-sigma-2-0-mm-3D
		glrlm_LowGrayLevelRunEmphasis_log-sigma-3-0-mm-3D
		glrlm_LowGrayLevelRunEmphasis_log-sigma-4-0-mm-3D
		glrlm_LowGrayLevelRunEmphasis_log-sigma-5-0-mm-3D
		glrlm_LowGrayLevelRunEmphasis_original
		glrlm_LowGrayLevelRunEmphasis_square
		glrlm_LowGrayLevelRunEmphasis_squareroot
		glrlm_LowGrayLevelRunEmphasis_wavelet-HHH
		glrlm_LowGrayLevelRunEmphasis_wavelet-HHL
		glrlm_LowGrayLevelRunEmphasis_wavelet-HLH
		glrlm_LowGrayLevelRunEmphasis_wavelet-HLL
		glrlm_LowGrayLevelRunEmphasis_wavelet-LHH
		glrlm_LowGrayLevelRunEmphasis_wavelet-LHL
		glrlm_LowGrayLevelRunEmphasis_wavelet-LLH
		glrlm_LowGrayLevelRunEmphasis_wavelet-LLL
		glrlm_RunEntropy_exponential
		glrlm_RunEntropy_gradient
		glrlm_RunEntropy_logarithm
		glrlm_RunEntropy_log-sigma-1-0-mm-3D
		glrlm_RunEntropy_log-sigma-2-0-mm-3D
		glrlm_RunEntropy_log-sigma-3-0-mm-3D
		glrlm_RunEntropy_log-sigma-4-0-mm-3D
		glrlm_RunEntropy_log-sigma-5-0-mm-3D
		glrlm_RunEntropy_original
		glrlm_RunEntropy_square
		glrlm_RunEntropy_squareroot
		glrlm_RunEntropy_wavelet-HHH
		glrlm_RunEntropy_wavelet-HHL
		glrlm_RunEntropy_wavelet-HLH
		glrlm_RunEntropy_wavelet-HLL
		glrlm_RunEntropy_wavelet-LHH
		glrlm_RunEntropy_wavelet-LHL
		glrlm_RunEntropy_wavelet-LLH
		glrlm_RunEntropy_wavelet-LLL
		glrlm_RunLengthNonUniformity_exponential
		glrlm_RunLengthNonUniformity_gradient
		glrlm_RunLengthNonUniformity_logarithm
		glrlm_RunLengthNonUniformity_log-sigma-1-0-mm-3D
		glrlm_RunLengthNonUniformity_log-sigma-2-0-mm-3D
		glrlm_RunLengthNonUniformity_log-sigma-3-0-mm-3D
		glrlm_RunLengthNonUniformity_log-sigma-4-0-mm-3D
		glrlm_RunLengthNonUniformity_log-sigma-5-0-mm-3D
		glrlm_RunLengthNonUniformity_original
		glrlm_RunLengthNonUniformity_square
		glrlm_RunLengthNonUniformity_squareroot
		glrlm_RunLengthNonUniformity_wavelet-HHH
		glrlm_RunLengthNonUniformity_wavelet-HHL
		glrlm_RunLengthNonUniformity_wavelet-HLH
		glrlm_RunLengthNonUniformity_wavelet-HLL
		glrlm_RunLengthNonUniformity_wavelet-LHH
		glrlm_RunLengthNonUniformity_wavelet-LHL
		glrlm_RunLengthNonUniformity_wavelet-LLH
		glrlm_RunLengthNonUniformity_wavelet-LLL
		glrlm_RunLengthNonUniformityNormalized_exponential
		glrlm_RunLengthNonUniformityNormalized_gradient
		glrlm_RunLengthNonUniformityNormalized_logarithm
		glrlm_RunLengthNonUniformityNormalized_log-sigma-1-0-mm-3D
		glrlm_RunLengthNonUniformityNormalized_log-sigma-2-0-mm-3D
		glrlm_RunLengthNonUniformityNormalized_log-sigma-3-0-mm-3D
		glrlm_RunLengthNonUniformityNormalized_log-sigma-4-0-mm-3D
		glrlm_RunLengthNonUniformityNormalized_log-sigma-5-0-mm-3D
		glrlm_RunLengthNonUniformityNormalized_original
		glrlm_RunLengthNonUniformityNormalized_square
		glrlm_RunLengthNonUniformityNormalized_squareroot
		glrlm_RunLengthNonUniformityNormalized_wavelet-HHH
		glrlm_RunLengthNonUniformityNormalized_wavelet-HHL
		glrlm_RunLengthNonUniformityNormalized_wavelet-HLH
		glrlm_RunLengthNonUniformityNormalized_wavelet-HLL
		glrlm_RunLengthNonUniformityNormalized_wavelet-LHH
		glrlm_RunLengthNonUniformityNormalized_wavelet-LHL
		glrlm_RunLengthNonUniformityNormalized_wavelet-LLH
		glrlm_RunLengthNonUniformityNormalized_wavelet-LLL
		glrlm_RunPercentage_exponential
		glrlm_RunPercentage_gradient
		glrlm_RunPercentage_logarithm
		glrlm_RunPercentage_log-sigma-1-0-mm-3D
		glrlm_RunPercentage_log-sigma-2-0-mm-3D
		glrlm_RunPercentage_log-sigma-3-0-mm-3D
		glrlm_RunPercentage_log-sigma-4-0-mm-3D
		glrlm_RunPercentage_log-sigma-5-0-mm-3D
		glrlm_RunPercentage_original
		glrlm_RunPercentage_square
		glrlm_RunPercentage_squareroot
		glrlm_RunPercentage_wavelet-HHH
		glrlm_RunPercentage_wavelet-HHL
		glrlm_RunPercentage_wavelet-HLH
		glrlm_RunPercentage_wavelet-HLL
		glrlm_RunPercentage_wavelet-LHH
		glrlm_RunPercentage_wavelet-LHL
		glrlm_RunPercentage_wavelet-LLH
		glrlm_RunPercentage_wavelet-LLL
		glrlm_RunVariance_exponential
		glrlm_RunVariance_gradient
		glrlm_RunVariance_logarithm
		glrlm_RunVariance_log-sigma-1-0-mm-3D
		glrlm_RunVariance_log-sigma-2-0-mm-3D
		glrlm_RunVariance_log-sigma-3-0-mm-3D
		glrlm_RunVariance_log-sigma-4-0-mm-3D
		glrlm_RunVariance_log-sigma-5-0-mm-3D
		glrlm_RunVariance_original
		glrlm_RunVariance_square
		glrlm_RunVariance_squareroot
		glrlm_RunVariance_wavelet-HHH
		glrlm_RunVariance_wavelet-HHL
		glrlm_RunVariance_wavelet-HLH
		glrlm_RunVariance_wavelet-HLL
		glrlm_RunVariance_wavelet-LHH
		glrlm_RunVariance_wavelet-LHL
		glrlm_RunVariance_wavelet-LLH
		glrlm_RunVariance_wavelet-LLL
		glrlm_ShortRunEmphasis_exponential
		glrlm_ShortRunEmphasis_gradient
		glrlm_ShortRunEmphasis_logarithm
		glrlm_ShortRunEmphasis_log-sigma-1-0-mm-3D
		glrlm_ShortRunEmphasis_log-sigma-2-0-mm-3D
		glrlm_ShortRunEmphasis_log-sigma-3-0-mm-3D
		glrlm_ShortRunEmphasis_log-sigma-4-0-mm-3D
		glrlm_ShortRunEmphasis_log-sigma-5-0-mm-3D
		glrlm_ShortRunEmphasis_original
		glrlm_ShortRunEmphasis_square
		glrlm_ShortRunEmphasis_squareroot
		glrlm_ShortRunEmphasis_wavelet-HHH
		glrlm_ShortRunEmphasis_wavelet-HHL
		glrlm_ShortRunEmphasis_wavelet-HLH
		glrlm_ShortRunEmphasis_wavelet-HLL
		glrlm_ShortRunEmphasis_wavelet-LHH
		glrlm_ShortRunEmphasis_wavelet-LHL
		glrlm_ShortRunEmphasis_wavelet-LLH
		glrlm_ShortRunEmphasis_wavelet-LLL
		glrlm_ShortRunHighGrayLevelEmphasis_exponential
		glrlm_ShortRunHighGrayLevelEmphasis_gradient
		glrlm_ShortRunHighGrayLevelEmphasis_logarithm
		glrlm_ShortRunHighGrayLevelEmphasis_log-sigma-1-0-mm-3D
		glrlm_ShortRunHighGrayLevelEmphasis_log-sigma-2-0-mm-3D
		glrlm_ShortRunHighGrayLevelEmphasis_log-sigma-3-0-mm-3D
		glrlm_ShortRunHighGrayLevelEmphasis_log-sigma-4-0-mm-3D
		glrlm_ShortRunHighGrayLevelEmphasis_log-sigma-5-0-mm-3D
		glrlm_ShortRunHighGrayLevelEmphasis_original
		glrlm_ShortRunHighGrayLevelEmphasis_square
		glrlm_ShortRunHighGrayLevelEmphasis_squareroot
		glrlm_ShortRunHighGrayLevelEmphasis_wavelet-HHH
		glrlm_ShortRunHighGrayLevelEmphasis_wavelet-HHL
		glrlm_ShortRunHighGrayLevelEmphasis_wavelet-HLH
		glrlm_ShortRunHighGrayLevelEmphasis_wavelet-HLL
		glrlm_ShortRunHighGrayLevelEmphasis_wavelet-LHH
		glrlm_ShortRunHighGrayLevelEmphasis_wavelet-LHL
		glrlm_ShortRunHighGrayLevelEmphasis_wavelet-LLH
		glrlm_ShortRunHighGrayLevelEmphasis_wavelet-LLL
		glrlm_ShortRunLowGrayLevelEmphasis_exponential
		glrlm_ShortRunLowGrayLevelEmphasis_gradient
		glrlm_ShortRunLowGrayLevelEmphasis_logarithm
		glrlm_ShortRunLowGrayLevelEmphasis_log-sigma-1-0-mm-3D
		glrlm_ShortRunLowGrayLevelEmphasis_log-sigma-2-0-mm-3D
		glrlm_ShortRunLowGrayLevelEmphasis_log-sigma-3-0-mm-3D
		glrlm_ShortRunLowGrayLevelEmphasis_log-sigma-4-0-mm-3D
		glrlm_ShortRunLowGrayLevelEmphasis_log-sigma-5-0-mm-3D
		glrlm_ShortRunLowGrayLevelEmphasis_original
		glrlm_ShortRunLowGrayLevelEmphasis_square
		glrlm_ShortRunLowGrayLevelEmphasis_squareroot
		glrlm_ShortRunLowGrayLevelEmphasis_wavelet-HHH
		glrlm_ShortRunLowGrayLevelEmphasis_wavelet-HHL
		glrlm_ShortRunLowGrayLevelEmphasis_wavelet-HLH
		glrlm_ShortRunLowGrayLevelEmphasis_wavelet-HLL
		glrlm_ShortRunLowGrayLevelEmphasis_wavelet-LHH
		glrlm_ShortRunLowGrayLevelEmphasis_wavelet-LHL
		glrlm_ShortRunLowGrayLevelEmphasis_wavelet-LLH
		glrlm_ShortRunLowGrayLevelEmphasis_wavelet-LLL
		glszm_GrayLevelNonUniformity_exponential
		glszm_GrayLevelNonUniformity_gradient
		glszm_GrayLevelNonUniformity_logarithm
		glszm_GrayLevelNonUniformity_log-sigma-1-0-mm-3D
		glszm_GrayLevelNonUniformity_log-sigma-2-0-mm-3D
		glszm_GrayLevelNonUniformity_log-sigma-3-0-mm-3D
		glszm_GrayLevelNonUniformity_log-sigma-4-0-mm-3D
		glszm_GrayLevelNonUniformity_log-sigma-5-0-mm-3D
		glszm_GrayLevelNonUniformity_original
		glszm_GrayLevelNonUniformity_square
		glszm_GrayLevelNonUniformity_squareroot
		glszm_GrayLevelNonUniformity_wavelet-HHH
		glszm_GrayLevelNonUniformity_wavelet-HHL
		glszm_GrayLevelNonUniformity_wavelet-HLH
		glszm_GrayLevelNonUniformity_wavelet-HLL
		glszm_GrayLevelNonUniformity_wavelet-LHH
		glszm_GrayLevelNonUniformity_wavelet-LHL
		glszm_GrayLevelNonUniformity_wavelet-LLH
		glszm_GrayLevelNonUniformity_wavelet-LLL
		glszm_GrayLevelNonUniformityNormalized_exponential
		glszm_GrayLevelNonUniformityNormalized_gradient
		glszm_GrayLevelNonUniformityNormalized_logarithm
		glszm_GrayLevelNonUniformityNormalized_log-sigma-1-0-mm-3D
		glszm_GrayLevelNonUniformityNormalized_log-sigma-2-0-mm-3D
		glszm_GrayLevelNonUniformityNormalized_log-sigma-3-0-mm-3D
		glszm_GrayLevelNonUniformityNormalized_log-sigma-4-0-mm-3D
		glszm_GrayLevelNonUniformityNormalized_log-sigma-5-0-mm-3D
		glszm_GrayLevelNonUniformityNormalized_original
		glszm_GrayLevelNonUniformityNormalized_square
		glszm_GrayLevelNonUniformityNormalized_squareroot
		glszm_GrayLevelNonUniformityNormalized_wavelet-HHH
		glszm_GrayLevelNonUniformityNormalized_wavelet-HHL
		glszm_GrayLevelNonUniformityNormalized_wavelet-HLH
		glszm_GrayLevelNonUniformityNormalized_wavelet-HLL
		glszm_GrayLevelNonUniformityNormalized_wavelet-LHH
		glszm_GrayLevelNonUniformityNormalized_wavelet-LHL
		glszm_GrayLevelNonUniformityNormalized_wavelet-LLH
		glszm_GrayLevelNonUniformityNormalized_wavelet-LLL
		glszm_GrayLevelVariance_exponential
		glszm_GrayLevelVariance_gradient
		glszm_GrayLevelVariance_logarithm
		glszm_GrayLevelVariance_log-sigma-1-0-mm-3D
		glszm_GrayLevelVariance_log-sigma-2-0-mm-3D
		glszm_GrayLevelVariance_log-sigma-3-0-mm-3D
		glszm_GrayLevelVariance_log-sigma-4-0-mm-3D
		glszm_GrayLevelVariance_log-sigma-5-0-mm-3D
		glszm_GrayLevelVariance_original
		glszm_GrayLevelVariance_square
		glszm_GrayLevelVariance_squareroot
		glszm_GrayLevelVariance_wavelet-HHH
		glszm_GrayLevelVariance_wavelet-HHL
		glszm_GrayLevelVariance_wavelet-HLH
		glszm_GrayLevelVariance_wavelet-HLL
		glszm_GrayLevelVariance_wavelet-LHH
		glszm_GrayLevelVariance_wavelet-LHL
		glszm_GrayLevelVariance_wavelet-LLH
		glszm_GrayLevelVariance_wavelet-LLL
		glszm_HighGrayLevelZoneEmphasis_exponential
		glszm_HighGrayLevelZoneEmphasis_gradient
		glszm_HighGrayLevelZoneEmphasis_logarithm
		glszm_HighGrayLevelZoneEmphasis_log-sigma-1-0-mm-3D
		glszm_HighGrayLevelZoneEmphasis_log-sigma-2-0-mm-3D
		glszm_HighGrayLevelZoneEmphasis_log-sigma-3-0-mm-3D
		glszm_HighGrayLevelZoneEmphasis_log-sigma-4-0-mm-3D
		glszm_HighGrayLevelZoneEmphasis_log-sigma-5-0-mm-3D
		glszm_HighGrayLevelZoneEmphasis_original
		glszm_HighGrayLevelZoneEmphasis_square
		glszm_HighGrayLevelZoneEmphasis_squareroot
		glszm_HighGrayLevelZoneEmphasis_wavelet-HHH
		glszm_HighGrayLevelZoneEmphasis_wavelet-HHL
		glszm_HighGrayLevelZoneEmphasis_wavelet-HLH
		glszm_HighGrayLevelZoneEmphasis_wavelet-HLL
		glszm_HighGrayLevelZoneEmphasis_wavelet-LHH
		glszm_HighGrayLevelZoneEmphasis_wavelet-LHL
		glszm_HighGrayLevelZoneEmphasis_wavelet-LLH
		glszm_HighGrayLevelZoneEmphasis_wavelet-LLL
		glszm_LargeAreaEmphasis_exponential
		glszm_LargeAreaEmphasis_gradient
		glszm_LargeAreaEmphasis_logarithm
		glszm_LargeAreaEmphasis_log-sigma-1-0-mm-3D
		glszm_LargeAreaEmphasis_log-sigma-2-0-mm-3D
		glszm_LargeAreaEmphasis_log-sigma-3-0-mm-3D
		glszm_LargeAreaEmphasis_log-sigma-4-0-mm-3D
		glszm_LargeAreaEmphasis_log-sigma-5-0-mm-3D
		glszm_LargeAreaEmphasis_original
		glszm_LargeAreaEmphasis_square
		glszm_LargeAreaEmphasis_squareroot
		glszm_LargeAreaEmphasis_wavelet-HHH
		glszm_LargeAreaEmphasis_wavelet-HHL
		glszm_LargeAreaEmphasis_wavelet-HLH
		glszm_LargeAreaEmphasis_wavelet-HLL
		glszm_LargeAreaEmphasis_wavelet-LHH
		glszm_LargeAreaEmphasis_wavelet-LHL
		glszm_LargeAreaEmphasis_wavelet-LLH
		glszm_LargeAreaEmphasis_wavelet-LLL
		glszm_LargeAreaHighGrayLevelEmphasis_exponential
		glszm_LargeAreaHighGrayLevelEmphasis_gradient
		glszm_LargeAreaHighGrayLevelEmphasis_logarithm
		glszm_LargeAreaHighGrayLevelEmphasis_log-sigma-1-0-mm-3D
		glszm_LargeAreaHighGrayLevelEmphasis_log-sigma-2-0-mm-3D
		glszm_LargeAreaHighGrayLevelEmphasis_log-sigma-3-0-mm-3D
		glszm_LargeAreaHighGrayLevelEmphasis_log-sigma-4-0-mm-3D
		glszm_LargeAreaHighGrayLevelEmphasis_log-sigma-5-0-mm-3D
		glszm_LargeAreaHighGrayLevelEmphasis_original
		glszm_LargeAreaHighGrayLevelEmphasis_square
		glszm_LargeAreaHighGrayLevelEmphasis_squareroot
		glszm_LargeAreaHighGrayLevelEmphasis_wavelet-HHH
		glszm_LargeAreaHighGrayLevelEmphasis_wavelet-HHL
		glszm_LargeAreaHighGrayLevelEmphasis_wavelet-HLH
		glszm_LargeAreaHighGrayLevelEmphasis_wavelet-HLL
		glszm_LargeAreaHighGrayLevelEmphasis_wavelet-LHH
		glszm_LargeAreaHighGrayLevelEmphasis_wavelet-LHL
		glszm_LargeAreaHighGrayLevelEmphasis_wavelet-LLH
		glszm_LargeAreaHighGrayLevelEmphasis_wavelet-LLL
		glszm_LargeAreaLowGrayLevelEmphasis_exponential
		glszm_LargeAreaLowGrayLevelEmphasis_gradient
		glszm_LargeAreaLowGrayLevelEmphasis_logarithm
		glszm_LargeAreaLowGrayLevelEmphasis_log-sigma-1-0-mm-3D
		glszm_LargeAreaLowGrayLevelEmphasis_log-sigma-2-0-mm-3D
		glszm_LargeAreaLowGrayLevelEmphasis_log-sigma-3-0-mm-3D
		glszm_LargeAreaLowGrayLevelEmphasis_log-sigma-4-0-mm-3D
		glszm_LargeAreaLowGrayLevelEmphasis_log-sigma-5-0-mm-3D
		glszm_LargeAreaLowGrayLevelEmphasis_original
		glszm_LargeAreaLowGrayLevelEmphasis_square
		glszm_LargeAreaLowGrayLevelEmphasis_squareroot
		glszm_LargeAreaLowGrayLevelEmphasis_wavelet-HHH
		glszm_LargeAreaLowGrayLevelEmphasis_wavelet-HHL
		glszm_LargeAreaLowGrayLevelEmphasis_wavelet-HLH
		glszm_LargeAreaLowGrayLevelEmphasis_wavelet-HLL
		glszm_LargeAreaLowGrayLevelEmphasis_wavelet-LHH
		glszm_LargeAreaLowGrayLevelEmphasis_wavelet-LHL
		glszm_LargeAreaLowGrayLevelEmphasis_wavelet-LLH
		glszm_LargeAreaLowGrayLevelEmphasis_wavelet-LLL
		glszm_LowGrayLevelZoneEmphasis_exponential
		glszm_LowGrayLevelZoneEmphasis_gradient
		glszm_LowGrayLevelZoneEmphasis_logarithm
		glszm_LowGrayLevelZoneEmphasis_log-sigma-1-0-mm-3D
		glszm_LowGrayLevelZoneEmphasis_log-sigma-2-0-mm-3D
		glszm_LowGrayLevelZoneEmphasis_log-sigma-3-0-mm-3D
		glszm_LowGrayLevelZoneEmphasis_log-sigma-4-0-mm-3D
		glszm_LowGrayLevelZoneEmphasis_log-sigma-5-0-mm-3D
		glszm_LowGrayLevelZoneEmphasis_original
		glszm_LowGrayLevelZoneEmphasis_square
		glszm_LowGrayLevelZoneEmphasis_squareroot
		glszm_LowGrayLevelZoneEmphasis_wavelet-HHH
		glszm_LowGrayLevelZoneEmphasis_wavelet-HHL
		glszm_LowGrayLevelZoneEmphasis_wavelet-HLH
		glszm_LowGrayLevelZoneEmphasis_wavelet-HLL
		glszm_LowGrayLevelZoneEmphasis_wavelet-LHH
		glszm_LowGrayLevelZoneEmphasis_wavelet-LHL
		glszm_LowGrayLevelZoneEmphasis_wavelet-LLH
		glszm_LowGrayLevelZoneEmphasis_wavelet-LLL
		glszm_SizeZoneNonUniformity_exponential
		glszm_SizeZoneNonUniformity_gradient
		glszm_SizeZoneNonUniformity_logarithm
		glszm_SizeZoneNonUniformity_log-sigma-1-0-mm-3D
		glszm_SizeZoneNonUniformity_log-sigma-2-0-mm-3D
		glszm_SizeZoneNonUniformity_log-sigma-3-0-mm-3D
		glszm_SizeZoneNonUniformity_log-sigma-4-0-mm-3D
		glszm_SizeZoneNonUniformity_log-sigma-5-0-mm-3D
		glszm_SizeZoneNonUniformity_original
		glszm_SizeZoneNonUniformity_square
		glszm_SizeZoneNonUniformity_squareroot
		glszm_SizeZoneNonUniformity_wavelet-HHH
		glszm_SizeZoneNonUniformity_wavelet-HHL
		glszm_SizeZoneNonUniformity_wavelet-HLH
		glszm_SizeZoneNonUniformity_wavelet-HLL
		glszm_SizeZoneNonUniformity_wavelet-LHH
		glszm_SizeZoneNonUniformity_wavelet-LHL
		glszm_SizeZoneNonUniformity_wavelet-LLH
		glszm_SizeZoneNonUniformity_wavelet-LLL
		glszm_SizeZoneNonUniformityNormalized_exponential
		glszm_SizeZoneNonUniformityNormalized_gradient
		glszm_SizeZoneNonUniformityNormalized_logarithm
		glszm_SizeZoneNonUniformityNormalized_log-sigma-1-0-mm-3D
		glszm_SizeZoneNonUniformityNormalized_log-sigma-2-0-mm-3D
		glszm_SizeZoneNonUniformityNormalized_log-sigma-3-0-mm-3D
		glszm_SizeZoneNonUniformityNormalized_log-sigma-4-0-mm-3D
		glszm_SizeZoneNonUniformityNormalized_log-sigma-5-0-mm-3D
		glszm_SizeZoneNonUniformityNormalized_original
		glszm_SizeZoneNonUniformityNormalized_square
		glszm_SizeZoneNonUniformityNormalized_squareroot
		glszm_SizeZoneNonUniformityNormalized_wavelet-HHH
		glszm_SizeZoneNonUniformityNormalized_wavelet-HHL
		glszm_SizeZoneNonUniformityNormalized_wavelet-HLH
		glszm_SizeZoneNonUniformityNormalized_wavelet-HLL
		glszm_SizeZoneNonUniformityNormalized_wavelet-LHH
		glszm_SizeZoneNonUniformityNormalized_wavelet-LHL
		glszm_SizeZoneNonUniformityNormalized_wavelet-LLH
		glszm_SizeZoneNonUniformityNormalized_wavelet-LLL
		glszm_SmallAreaEmphasis_exponential
		glszm_SmallAreaEmphasis_gradient
		glszm_SmallAreaEmphasis_logarithm
		glszm_SmallAreaEmphasis_log-sigma-1-0-mm-3D
		glszm_SmallAreaEmphasis_log-sigma-2-0-mm-3D
		glszm_SmallAreaEmphasis_log-sigma-3-0-mm-3D
		glszm_SmallAreaEmphasis_log-sigma-4-0-mm-3D
		glszm_SmallAreaEmphasis_log-sigma-5-0-mm-3D
		glszm_SmallAreaEmphasis_original
		glszm_SmallAreaEmphasis_square
		glszm_SmallAreaEmphasis_squareroot
		glszm_SmallAreaEmphasis_wavelet-HHH
		glszm_SmallAreaEmphasis_wavelet-HHL
		glszm_SmallAreaEmphasis_wavelet-HLH
		glszm_SmallAreaEmphasis_wavelet-HLL
		glszm_SmallAreaEmphasis_wavelet-LHH
		glszm_SmallAreaEmphasis_wavelet-LHL
		glszm_SmallAreaEmphasis_wavelet-LLH
		glszm_SmallAreaEmphasis_wavelet-LLL
		glszm_SmallAreaHighGrayLevelEmphasis_exponential
		glszm_SmallAreaHighGrayLevelEmphasis_gradient
		glszm_SmallAreaHighGrayLevelEmphasis_logarithm
		glszm_SmallAreaHighGrayLevelEmphasis_log-sigma-1-0-mm-3D
		glszm_SmallAreaHighGrayLevelEmphasis_log-sigma-2-0-mm-3D
		glszm_SmallAreaHighGrayLevelEmphasis_log-sigma-3-0-mm-3D
		glszm_SmallAreaHighGrayLevelEmphasis_log-sigma-4-0-mm-3D
		glszm_SmallAreaHighGrayLevelEmphasis_log-sigma-5-0-mm-3D
		glszm_SmallAreaHighGrayLevelEmphasis_original
		glszm_SmallAreaHighGrayLevelEmphasis_square
		glszm_SmallAreaHighGrayLevelEmphasis_squareroot
		glszm_SmallAreaHighGrayLevelEmphasis_wavelet-HHH
		glszm_SmallAreaHighGrayLevelEmphasis_wavelet-HHL
		glszm_SmallAreaHighGrayLevelEmphasis_wavelet-HLH
		glszm_SmallAreaHighGrayLevelEmphasis_wavelet-HLL
		glszm_SmallAreaHighGrayLevelEmphasis_wavelet-LHH
		glszm_SmallAreaHighGrayLevelEmphasis_wavelet-LHL
		glszm_SmallAreaHighGrayLevelEmphasis_wavelet-LLH
		glszm_SmallAreaHighGrayLevelEmphasis_wavelet-LLL
		glszm_SmallAreaLowGrayLevelEmphasis_exponential
		glszm_SmallAreaLowGrayLevelEmphasis_gradient
		glszm_SmallAreaLowGrayLevelEmphasis_logarithm
		glszm_SmallAreaLowGrayLevelEmphasis_log-sigma-1-0-mm-3D
		glszm_SmallAreaLowGrayLevelEmphasis_log-sigma-2-0-mm-3D
		glszm_SmallAreaLowGrayLevelEmphasis_log-sigma-3-0-mm-3D
		glszm_SmallAreaLowGrayLevelEmphasis_log-sigma-4-0-mm-3D
		glszm_SmallAreaLowGrayLevelEmphasis_log-sigma-5-0-mm-3D
		glszm_SmallAreaLowGrayLevelEmphasis_original
		glszm_SmallAreaLowGrayLevelEmphasis_square
		glszm_SmallAreaLowGrayLevelEmphasis_squareroot
		glszm_SmallAreaLowGrayLevelEmphasis_wavelet-HHH
		glszm_SmallAreaLowGrayLevelEmphasis_wavelet-HHL
		glszm_SmallAreaLowGrayLevelEmphasis_wavelet-HLH
		glszm_SmallAreaLowGrayLevelEmphasis_wavelet-HLL
		glszm_SmallAreaLowGrayLevelEmphasis_wavelet-LHH
		glszm_SmallAreaLowGrayLevelEmphasis_wavelet-LHL
		glszm_SmallAreaLowGrayLevelEmphasis_wavelet-LLH
		glszm_SmallAreaLowGrayLevelEmphasis_wavelet-LLL
		glszm_ZoneEntropy_exponential
		glszm_ZoneEntropy_gradient
		glszm_ZoneEntropy_logarithm
		glszm_ZoneEntropy_log-sigma-1-0-mm-3D
		glszm_ZoneEntropy_log-sigma-2-0-mm-3D
		glszm_ZoneEntropy_log-sigma-3-0-mm-3D
		glszm_ZoneEntropy_log-sigma-4-0-mm-3D
		glszm_ZoneEntropy_log-sigma-5-0-mm-3D
		glszm_ZoneEntropy_original
		glszm_ZoneEntropy_square
		glszm_ZoneEntropy_squareroot
		glszm_ZoneEntropy_wavelet-HHH
		glszm_ZoneEntropy_wavelet-HHL
		glszm_ZoneEntropy_wavelet-HLH
		glszm_ZoneEntropy_wavelet-HLL
		glszm_ZoneEntropy_wavelet-LHH
		glszm_ZoneEntropy_wavelet-LHL
		glszm_ZoneEntropy_wavelet-LLH
		glszm_ZoneEntropy_wavelet-LLL
		glszm_ZonePercentage_exponential
		glszm_ZonePercentage_gradient
		glszm_ZonePercentage_logarithm
		glszm_ZonePercentage_log-sigma-1-0-mm-3D
		glszm_ZonePercentage_log-sigma-2-0-mm-3D
		glszm_ZonePercentage_log-sigma-3-0-mm-3D
		glszm_ZonePercentage_log-sigma-4-0-mm-3D
		glszm_ZonePercentage_log-sigma-5-0-mm-3D
		glszm_ZonePercentage_original
		glszm_ZonePercentage_square
		glszm_ZonePercentage_squareroot
		glszm_ZonePercentage_wavelet-HHH
		glszm_ZonePercentage_wavelet-HHL
		glszm_ZonePercentage_wavelet-HLH
		glszm_ZonePercentage_wavelet-HLL
		glszm_ZonePercentage_wavelet-LHH
		glszm_ZonePercentage_wavelet-LHL
		glszm_ZonePercentage_wavelet-LLH
		glszm_ZonePercentage_wavelet-LLL
		glszm_ZoneVariance_exponential
		glszm_ZoneVariance_gradient
		glszm_ZoneVariance_logarithm
		glszm_ZoneVariance_log-sigma-1-0-mm-3D
		glszm_ZoneVariance_log-sigma-2-0-mm-3D
		glszm_ZoneVariance_log-sigma-3-0-mm-3D
		glszm_ZoneVariance_log-sigma-4-0-mm-3D
		glszm_ZoneVariance_log-sigma-5-0-mm-3D
		glszm_ZoneVariance_original
		glszm_ZoneVariance_square
		glszm_ZoneVariance_squareroot
		glszm_ZoneVariance_wavelet-HHH
		glszm_ZoneVariance_wavelet-HHL
		glszm_ZoneVariance_wavelet-HLH
		glszm_ZoneVariance_wavelet-HLL
		glszm_ZoneVariance_wavelet-LHH
		glszm_ZoneVariance_wavelet-LHL
		glszm_ZoneVariance_wavelet-LLH
		glszm_ZoneVariance_wavelet-LLL
		ngtdm_Busyness_exponential
		ngtdm_Busyness_gradient
		ngtdm_Busyness_logarithm
		ngtdm_Busyness_log-sigma-1-0-mm-3D
		ngtdm_Busyness_log-sigma-2-0-mm-3D
		ngtdm_Busyness_log-sigma-3-0-mm-3D
		ngtdm_Busyness_log-sigma-4-0-mm-3D
		ngtdm_Busyness_log-sigma-5-0-mm-3D
		ngtdm_Busyness_original
		ngtdm_Busyness_square
		ngtdm_Busyness_squareroot
		ngtdm_Busyness_wavelet-HHH
		ngtdm_Busyness_wavelet-HHL
		ngtdm_Busyness_wavelet-HLH
		ngtdm_Busyness_wavelet-HLL
		ngtdm_Busyness_wavelet-LHH
		ngtdm_Busyness_wavelet-LHL
		ngtdm_Busyness_wavelet-LLH
		ngtdm_Busyness_wavelet-LLL
		ngtdm_Coarseness_exponential
		ngtdm_Coarseness_gradient
		ngtdm_Coarseness_logarithm
		ngtdm_Coarseness_log-sigma-1-0-mm-3D
		ngtdm_Coarseness_log-sigma-2-0-mm-3D
		ngtdm_Coarseness_log-sigma-3-0-mm-3D
		ngtdm_Coarseness_log-sigma-4-0-mm-3D
		ngtdm_Coarseness_log-sigma-5-0-mm-3D
		ngtdm_Coarseness_original
		ngtdm_Coarseness_square
		ngtdm_Coarseness_squareroot
		ngtdm_Coarseness_wavelet-HHH
		ngtdm_Coarseness_wavelet-HHL
		ngtdm_Coarseness_wavelet-HLH
		ngtdm_Coarseness_wavelet-HLL
		ngtdm_Coarseness_wavelet-LHH
		ngtdm_Coarseness_wavelet-LHL
		ngtdm_Coarseness_wavelet-LLH
		ngtdm_Coarseness_wavelet-LLL
		ngtdm_Complexity_exponential
		ngtdm_Complexity_gradient
		ngtdm_Complexity_logarithm
		ngtdm_Complexity_log-sigma-1-0-mm-3D
		ngtdm_Complexity_log-sigma-2-0-mm-3D
		ngtdm_Complexity_log-sigma-3-0-mm-3D
		ngtdm_Complexity_log-sigma-4-0-mm-3D
		ngtdm_Complexity_log-sigma-5-0-mm-3D
		ngtdm_Complexity_original
		ngtdm_Complexity_square
		ngtdm_Complexity_squareroot
		ngtdm_Complexity_wavelet-HHH
		ngtdm_Complexity_wavelet-HHL
		ngtdm_Complexity_wavelet-HLH
		ngtdm_Complexity_wavelet-HLL
		ngtdm_Complexity_wavelet-LHH
		ngtdm_Complexity_wavelet-LHL
		ngtdm_Complexity_wavelet-LLH
		ngtdm_Complexity_wavelet-LLL
		ngtdm_Contrast_exponential
		ngtdm_Contrast_gradient
		ngtdm_Contrast_logarithm
		ngtdm_Contrast_log-sigma-1-0-mm-3D
		ngtdm_Contrast_log-sigma-2-0-mm-3D
		ngtdm_Contrast_log-sigma-3-0-mm-3D
		ngtdm_Contrast_log-sigma-4-0-mm-3D
		ngtdm_Contrast_log-sigma-5-0-mm-3D
		ngtdm_Contrast_original
		ngtdm_Contrast_square
		ngtdm_Contrast_squareroot
		ngtdm_Contrast_wavelet-HHH
		ngtdm_Contrast_wavelet-HHL
		ngtdm_Contrast_wavelet-HLH
		ngtdm_Contrast_wavelet-HLL
		ngtdm_Contrast_wavelet-LHH
		ngtdm_Contrast_wavelet-LHL
		ngtdm_Contrast_wavelet-LLH
		ngtdm_Contrast_wavelet-LLL
		ngtdm_Strength_exponential
		ngtdm_Strength_gradient
		ngtdm_Strength_logarithm
		ngtdm_Strength_log-sigma-1-0-mm-3D
		ngtdm_Strength_log-sigma-2-0-mm-3D
		ngtdm_Strength_log-sigma-3-0-mm-3D
		ngtdm_Strength_log-sigma-4-0-mm-3D
		ngtdm_Strength_log-sigma-5-0-mm-3D
		ngtdm_Strength_original
		ngtdm_Strength_square
		ngtdm_Strength_squareroot
		ngtdm_Strength_wavelet-HHH
		ngtdm_Strength_wavelet-HHL
		ngtdm_Strength_wavelet-HLH
		ngtdm_Strength_wavelet-HLL
		ngtdm_Strength_wavelet-LHH
		ngtdm_Strength_wavelet-LHL
		ngtdm_Strength_wavelet-LLH
		ngtdm_Strength_wavelet-LLL
