# Supplementary material for: Pretreatment Sarcopenia and MRI-Based Radiomics to Predict the Response of Neoadjuvant Chemotherapy in Triple-Negative Breast Cancer
Source: Bioengineering (Basel). 2024 Jun 28;11(7):663. doi: 10.3390/bioengineering11070663 (PMC11274092; doi:10.3390/bioengineering11070663)
Supplement: Supplementary file 1 [file bioengineering-11-00663-s001.zip › Supplementary File S5-Machine learning classifier parameters.xlsx]

## Sheet: Sheet1
MLP	RF	NBB	SVM	LR	LDA
hidden_layer_sizes=(100,)	n_estimators=100	alpha=1.0	C=1.0	penalty='l2'	solver='svd'
activation='relu'	criterion='gini'	binarize=0.0	kernel='rbf'	dual=False	shrinkage=None
solver='adam'	max_depth=None	fit_prior=True	degree=3	tol=0.0001	priors=None
alpha=0.0001	min_samples_split=2	class_prior=None	gamma='scale'	C=1.0	n_components=None
batch_size='auto'	min_samples_leaf=1		coef0=0.0	fit_intercept=True	store_covariance=False
learning_rate='constant'	min_weight_fraction_leaf=0.0		shrinking=True	intercept_scaling=1	tol=0.0001
learning_rate_init=0.001	max_features='auto'		probability=False	class_weight=None
power_t=0.5	max_leaf_nodes=None		tol=0.001	random_state=None
max_iter=200	min_impurity_decrease=0.0		cache_size=200	solver='lbfgs'
shuffle=True	bootstrap=True		class_weight=None	max_iter=100
random_state=None	oob_score=False		verbose=False	multi_class='auto'
tol=0.0001	n_jobs=None		max_iter=-1	verbose=0
verbose=False	random_state=None		decision_function_shape='ovr'	warm_start=False
warm_start=False	verbose=0		break_ties=False	n_jobs=None
momentum=0.9	warm_start=False		random_state=None	l1_ratio=None
nesterovs_momentum=True	class_weight=None
early_stopping=False	ccp_alpha=0.0
validation_fraction=0.1	max_samples=None
beta_1=0.9
beta_2=0.999
epsilon=1e-8
n_iter_no_change=10
max_fun=15000
