# Supplementary material for: Pretreatment Sarcopenia and MRI-Based Radiomics to Predict the Response of Neoadjuvant Chemotherapy in Triple-Negative Breast Cancer
Source: Bioengineering (Basel). 2024 Jun 28;11(7):663. doi: 10.3390/bioengineering11070663 (PMC11274092; doi:10.3390/bioengineering11070663)
Supplement: Supplementary file 1 [file bioengineering-11-00663-s001.zip › Supplementary File S6-Feature weights and biological meaning.xlsx]

## Sheet: Sheet1
Selected features for pCR classification	Weight	Biological meaning
firstorder_10Percentile_exponential	0.0276054	The 10th percentile value of the feature
firstorder_10Percentile_square	0.0874267
glcm_Correlation_exponential	-0.123005	The linear dependency of gray level values to their respective voxels in the GLCM
glcm_Correlation_original	-0.0514709
glcm_Idn_log-sigma-2-0-mm-3D	-0.0835552	IDN (inverse difference normalized), a measure of the local homogeneity of an image
glcm_Idn_wavelet-LLH	-0.181506
glcm_Imc2_wavelet-HLH	0.138757	Informational Measure of Correlation (IMC) 2, a quantification of the complexity of the texture
shape_MajorAxisLength_original	-0.165089	The largest axis length of the ROI-enclosing ellipsoid
shape_Sphericity_original	0.0732578	A measure of the roundness of the shape of the ROI relative to a circle
Selected features for MP classification	Weight	Biological meaning
firstorder_Kurtosis_wavelet-HHH	-0.040682	The asymmetry of the distribution of values about the Mean value
firstorder_Skewness_log-sigma-5-0-mm-3D	0.0642576	A measure of the ‘peakedness’ of the distribution of values in the image ROI
glcm_ClusterProminence_wavelet-LLL	-0.0493594	A measure of the skewness and asymmetry of the GLCM
glcm_ClusterShade_log-sigma-5-0-mm-3D	0.118319	A measure of the skewness and uniformity of the GLCM
glcm_Correlation_log-sigma-1-0-mm-3D	-0.241166	The linear dependency of gray level values to their respective voxels in the GLCM
glcm_Correlation_wavelet-HLL	-0.0900594
glcm_Idn_exponential	-0.0935173	A measure of the local homogeneity of an image
glcm_Imc2_squareroot	-0.072971	A quantification of the complexity of the texture
glszm_LargeAreaHighGrayLevelEmphasis_wavelet-HHH	-0.132951	A measure of the proportion in the image of the joint distribution of larger size zones with higher gray-level values
shape_MajorAxisLength_original	-0.127239	The largest axis length of the ROI-enclosing ellipsoid

## Sheet: Sheet2
firstorder_Kurtosis_wavelet-HHH	-0.040682	-0.0372824	-0.0335621	-0.0371777	firstorder_Kurtosis_wavelet-HHH
firstorder_Skewness_log-sigma-5-0-mm-3D	0.0642576	0.0694246	0.0736902	0.0741474	firstorder_Skewness_log-sigma-5-0-mm-3D
glcm_Idmn_wavelet-LLH	-0.0493594	-0.0648061	-0.0816437	-0.102529	glcm_ClusterProminence_wavelet-LLL
glcm_ClusterShade_log-sigma-5-0-mm-3D	0.118319	0.136796	0.154817	0.16964	glcm_ClusterShade_log-sigma-5-0-mm-3D
glcm_Correlation_log-sigma-1-0-mm-3D	-0.241166	-0.24707	-0.252174	-0.256599	glcm_Correlation_log-sigma-1-0-mm-3D
glcm_Correlation_wavelet-HLL	-0.0900594	-0.108937	-0.127083	-0.143013	glcm_Correlation_wavelet-HLL
glcm_Idn_exponential	-0.0935173	-0.104942	-0.11638	-0.134222	glcm_Idn_exponential
glcm_Imc2_logarithm	-0.072971	-0.0840259	-0.0939631	-0.102534	glcm_Imc2_squareroot
glszm_LargeAreaHighGrayLevelEmphasis_wavelet-HHL	-0.132951	-0.149217	-0.164551	-0.172028	glszm_LargeAreaHighGrayLevelEmphasis_wavelet-HHH
shape_MajorAxisLength_original	-0.127239	-0.130444	-0.133281	-0.145119	shape_MajorAxisLength_original
